# Supplementary material for: The generation of chromosomal deletions to provide extensive coverage and subdivision of the Drosophila melanogaster genome
Source: Genome Biol. 2012 Mar 22;13(3):R21. doi: 10.1186/gb-2012-13-3-r21 (PMC3439972; doi:10.1186/gb-2012-13-3-r21)
Supplement: Additional file 1 — Breakpoints and characterization of BSC deletions. This file provides full information for deletions isolated in this project, including progenitor FRT insertions and their locations, selection criteria in screens, verification tests and references to FlyBase documentation. [file gb-2012-13-3-r21-S1.XLSX]

## Sheet: Sheet1
Additional file 1. Breakpoints and characterization of BSC deletions
Deletion			Left progenitor insertion					Right progenitor insertion						Identification and characterization
Symbol	FlyBase ID1	Original FlyBase report1	Symbol	FlyBase ID1	Coordinate	Cytology2	Basis3	Symbol	FlyBase ID1	Coordinate	Cytology2	Basis3	Associated hybrid insertion	Screen phenotype4	Noncomplementing mutations	Noncomplementing deletions	Hybrid PCR	Deletion observed in polytene preparations	Other information
Df(2L)BSC100	FBab0038750	FBrf0182717	PBac{WH}f00023	FBti0049024	2L:21864824	40B1	1	P{XP}d04701	FBti0055617	2L:21899576	40B3	1	P+PBac{XP5.WH5}BSC100	white eyes		Df(2L)Exel6049	yes	no
Df(2L)BSC101	FBab0038751	FBrf0182718	PBac{WH}CG31612[f06575]	FBti0053026	2L:21766739--21766796	40A2	1	P{XP}tsh[d10944]	FBti0064623	2L:21828924	40A5	1	P+PBac{XP5.WH5}BSC101	white eyes		Df(2L)Exel6049	yes	no
Df(2L)BSC102	FBab0038752	FBrf0182719	PBac{WH}f02710	FBti0050777	2L:21757572	40A2	1	P{XP}tsh[d10944]	FBti0064623	2L:21828924	40A5	1	P+PBac{XP5.WH5}BSC102	white eyes		Df(2L)Exel6049	yes	no
Df(2L)BSC103	FBab0038753	FBrf0182720	PBac{WH}f05122	FBti0052200	2L:21658100--21658181	39E3	1	P{XP}CG2225[d00641]	FBti0054149	2L:21676769	39E7	1	P+PBac{XP5.WH5}BSC103	white eyes	Cul-2[02074]		yes	no
Df(2L)BSC104	FBab0038754	FBrf0182715	PBac{WH}f05491	FBti0052385	2L:21403833	39D3	1	P{XP}d03256	FBti0068851	2L:21572830	39E2	1	P+PBac{XP5.WH5}BSC104	white eyes		Df(2L)Exel7081	yes	no
Df(2L)BSC105	FBab0038755	FBrf0182716	PBac{WH}f06874	FBti0053196	2L:20851900	38F2	1	P{XP}d05609	FBti0055896	2L:20890383	38F4	3	P+PBac{XP5.WH5}BSC105	white eyes	CG9339[KG09864]	Df(2L)Exel7080, Df(2L)Exel7079	yes	no
Df(2L)BSC106	FBab0038756	FBrf0182721	P{XP}d03548	FBti0055237	2L:291728--291846	21B7	1	PBac{WH}ebi[f03258]	FBti0051123	2L:417947	21C2	1	P+PBac{XP5.WH5}BSC106	white eyes	U2af38[k14504], al[1], RpI135[k16513]		yes	no	Stock does not share standard genetic background of other deletion stocks.
Df(2L)BSC107	FBab0038757	FBrf0182722	P{XP}d00080	FBti0053887	2L:431096	21C2	3	PBac{WH}cold[f05607]	FBti0042474	2L:574741	21E2	1	P+PBac{XP5.WH5}BSC107	white eyes	ex[1], ush[2], Nle[k13714]		yes	no
Df(2L)BSC108	FBab0040371	FBrf0188652	P{XP}d04594	FBti0069082	2L:6874407	27C1	1	PBac{RB}CG10158[e02576]	FBti0047768	2L:6945223	27C6	1	P+PBac{XP5.RB3}BSC108	white eyes	Rat1[KG04760], Hrb27C[02647], CG18304[KG00684], wee[ES1]		yes	no
Df(2L)BSC109	FBab0038758	FBrf0182723	PBac{RB}e00855	FBti0046701	2L:5073453	25C4	1	P{XP}d09701	FBti0056925	2L:5145500	25C8	3	P+PBac{XP5.RB3}BSC109	white eyes	pgant5[e02157]		yes	no
Df(2L)BSC110	FBab0040372	FBrf0188629	P{XP}d06631	FBti0069549	2L:5029595	25C1	1	PBac{RB}qtc[e04284]	FBti0048768	2L:5064620	25C4	1	P+PBac{XP5.RB3}BSC110	white eyes	Cg25C[k00405], eIF-3p40[k09003]	Df(2L)BSC51	no	no
Df(2L)BSC111	FBab0040373	FBrf0188631	PBac{WH}f05484	FBti0052382	2L:8240266	28F5	1	P{XP}d05178	FBti0055764	2L:8362842	29B1	3	P+PBac{XP5.WH5}BSC111	white eyes	Btk29A[k00206]	Df(2L)TE29Aa-11	no	no
Df(2L)BSC112	FBab0040374	FBrf0188630	P{XP}CG10333[d02040]	FBti0042771	2L:18606977	36F7	3	PBac{WH}CG10341[f07749]	FBti0042698	2L:18698833	37A1	1	P+PBac{XP5.WH5}BSC112	white eyes	msl-1[gamma216]	Df(2L)Exel7071, Df(2L)OD15	no	no
Df(3L)BSC113	FBab0043174	FBrf0188655	P{XP}d07693	FBti0069817	3L:9342609	67B1	1	PBac{RB}aay[e04497]	FBti0048889	3L:9416591	67B5	1	P+PBac{XP5.RB3}BSC113	white eyes	eIF-4E[07238], aay[S042314]		yes	no
Df(2L)BSC114	FBab0040375	FBrf0188656	P{XP}d11137	FBti0057232	2L:21899399	40B3	1	PBac{WH}CG31600[f03244]	FBti0051113	2L:21915249	40B4	1	P+PBac{XP5.WH5}BSC114	white eyes			yes	no	Homozygous viable deletion. PCR fragment within Df(2L)BSC114 deleted.
Df(2L)BSC115	FBab0040376	FBrf0188657	P{XP}d11137	FBti0057232	2L:21899399	40B3	1	PBac{WH}f02470	FBti0050623	2L:21924428	40B5	1	P+PBac{XP5.WH5}BSC115	white eyes			yes	no	Homozygous viable deletion. PCR fragment within Df(2L)BSC115 deleted.
Df(3L)BSC116	FBab0043175	FBrf0188658	PBac{RB}CG9004[e00847]	FBti0046696	3L:2373794	62D7	1	P{XP}Spn[d06681]	FBti0056203	3L:2553782	62E5	1	P+PBac{XP5.RB3}BSC116	white eyes		Df(3L)Aprt-32, Df(3L)R-G7	yes	yes
Df(3L)BSC117	FBab0043176	FBrf0188660	PBac{RB}e04444	FBti0048861	3L:7242575	65E9	1	P{XP}CG8600[d02813]	FBti0042786	3L:7328086	65F5	1	P+PBac{XP5.RB3}BSC117	white eyes		Df(3L)BSC33	yes	yes
Df(3L)BSC118	FBab0043177	FBrf0188659	PBac{WH}CG33700[f05665]	FBti0052490	3L:9508772	67B11	1	P{XP}d01848	FBti0072942	3L:9690291	67C5	1	P+PBac{XP5.WH5}BSC118	white eyes	fry[02240], alphaTub67C[1]	Df(3L)Exel6114	yes	no
Df(3L)BSC119	FBab0043178	FBrf0188661	PBac{WH}f01070	FBti0049712	3L:2600282	62E7	1	P{XP}d07033	FBti0056311	3L:2823614	62F5	1	P+PBac{XP5.WH5}BSC119	white eyes		Df(3L)BSC23	yes	no
Df(3L)BSC120	FBab0043179	FBrf0188662	PBac{WH}f04976	FBti0052106	3L:11898793	68E3	1	P{XP}Sema-5c[d03723]	FBti0055298	3L:12074922	68F2	1	P+PBac{XP5.WH5}BSC120	white eyes		Df(3L)Exel6115, Df(3L)vin7	yes	yes
Df(3L)BSC121	FBab0043180	FBrf0188668	P{XP}CG13875[d10431]	FBti0042952	3L:180195	61B2	1	PBac{RB}Gyk[e00237]	FBti0046301	3L:203669	61B2	1	P+PBac{XP5.RB3}BSC121	white eyes		Df(3L)Exel6084, Df(3L)ED201	yes	no
Df(3L)BSC122	FBab0043181	FBrf0188670	PBac{RB}CG8001[e01500]	FBti0047134	3L:1756643--1756650	62B1	1	P{XP}d06594	FBti0056179	3L:1794363	62B4	1	P+PBac{XP5.RB3}BSC122	white eyes	dlt[04276]	Df(3L)Exel6088, Df(3L)Aprt-1	yes	no
Df(3L)BSC123	FBab0043182	FBrf0188669	P{XP}alpha-Spec[d03930]	FBti0055366	3L:1794840--1794847	62B4	1	PBac{WH}CG42676[f05230]	FBti0052273	3L:1806152	62B4	1	P+PBac{XP5.WH5}BSC123	white eyes	Cdc37[e4D]	Df(3L)Exel6088	no	no
Df(3R)BSC124	FBab0043813	FBrf0188709	PBac{WH}f01767	FBti0067389	3R:16561028	92F10	1	P{XP}CG17838[d09234]	FBti0056820	3R:16616293	92F13	1	P+PBac{XP5.WH5}BSC124	white eyes	cdc2c[3], CG17838[03806]		yes	no
Df(3L)BSC125	FBab0043183	FBrf0188708	PBac{WH}f04555	FBti0051843	3L:258029--258031	61B3	1	P{XP}d10863	FBti0057193	3L:276882	61B3	1	P+PBac{XP5.WH5}BSC125	white eyes		Df(3L)Exel6084	yes	no
Df(3L)BSC126	FBab0043184	FBrf0188702	P{XP}d04808	FBti0069128	3L:271425	61B3	1	PBac{WH}CG32343[f06767]	FBti0053134	3L:327733	61C1	1	P+PBac{XP5.WH5}BSC126	white eyes		Df(3L)Exel6084	yes	no
Df(3L)BSC127	FBab0043185	FBrf0188703	PBac{WH}drpr[f04411]	FBti0051766	3L:1729674	62B1	1	P{XP}d06594	FBti0056179	3L:1794363	62B4	1	P+PBac{XP5.WH5}BSC127	white eyes	dlt[04276]	Df(3L)Aprt-1, Df(3L)Exel6088	yes	no
Df(3L)BSC128	FBab0043186	FBrf0188704	PBac{RB}Mtch[e00205]	FBti0046281	3L:184799	61B2	1	P{XP}thoc7[d05792]	FBti0055943	3L:212410	61B2	1	P+PBac{XP5.RB3}BSC128	white eyes		Df(3L)Exel6084	yes	no
Df(3L)BSC129	FBab0043187	FBrf0188705	P{XP}d01788	FBti0054624	3L:3246635	63C1	3	PBac{WH}CG12077[f05249]	FBti0052288	3L:3319026	63D1	1	P+PBac{XP5.WH5}BSC129	white eyes		Df(3L)1227, Df(3L)HR232, Df(3L)HR119	yes	no
Df(3L)BSC130	FBab0043188	FBrf0188706	PBac{WH}CG5660[f01783]	FBti0042040	3L:8957719--8957729	66E5	1	P{XP}bol[d01760]	FBti0054617	3L:9118578	66F6	1	P+PBac{XP5.WH5}BSC130	white eyes			yes	yes
Df(2R)BSC131	FBab0041479	FBrf0188707	P{XP}Mmp2[d11288]	FBti0057257	2R:5545883	46A1	1	PBac{RB}e02075	FBti0047488	2R:5727104	46B4	1	P+PBac{XP5.RB3}BSC131	white eyes	dap[4]		yes	no
Df(2R)BSC132	FBab0044814	FBrf0191626	PBac{WH}CG1902[f07153]	FBti0053363	2R:5482319--5482429	45F6	1	P{XP}CG1516[d09337]	FBti0070163	2R:5748332	46B4	1	P+PBac{XP5.WH5}BSC132	white eyes	dap[4], Mmp2[02353]		yes	no	Stock does not share standard genetic background of other deletion stocks.
Df(2R)BSC133	FBab0044861	FBrf0191625	P{XP}d07544	FBti0074048	2R:5724101	46B4	1	PBac{RB}CG12744[e00948]	FBti0046763	2R:5763500	46C1	1	P+PBac{XP5.RB3}BSC133	white eyes		Df(2R)B5	yes	no
Df(2R)BSC134	FBab0044840	FBrf0191669	PBac{WH}cg[f03211]	FBti0051091	2R:10063602--10063603	50E1	1	P{XP}CG8547[d05392]	FBti0055839	2R:10153305--10153306	50E6	1	P+PBac{XP5.WH5}BSC134	white eyes	Sox15[KG09145], Hsc70-5[k04907]		yes	no	Deletion heterozygotes show Minute phenotype from RpS23 hemizygosity. Stock does not share standard genetic background of other deletion stocks.
Df(2R)BSC135	FBab0044866	FBrf0191627	PBac{RB}CG30127[e02673]	FBti0047827	2R:15215243	56C11	1	P{XP}d10336	FBti0057079	2R:15311082	56D5	3	P+PBac{XP5.RB3}BSC135	white eyes	hts[01103]	Df(2R)BSC26	yes	no
Df(2R)BSC136	FBab0044872	FBrf0191628	P{XP}Pde8[d02936]	FBti0068810	2R:19554481--19554482	59F5	1	PBac{WH}CG13563[f02213]	FBti0042096	2R:19944987	60B6	1	P+PBac{XP5.WH5}BSC136	white eyes	Chi[e5.5], mr[1]		yes	no	Stock does not share standard genetic background of other deletion stocks.
Df(3R)BSC137	FBab0044878	FBrf0191678	PBac{WH}f04700	FBti0051935	3R:19195438	94F1	1	P{XP}d00714	FBti0054176	3R:19431394	95A4	3	P+PBac{XP5.WH5}BSC137	white eyes			no	yes
Df(3R)BSC138	FBab0044843	FBrf0191673	PBac{WH}f01708	FBti0050157	3R:19367414	95A1	1	P{XP}d07988	FBti0056531	3R:19467128	95A4	3	P+PBac{XP5.WH5}BSC138	white eyes			no	yes
Df(3R)BSC139	FBab0044898	FBrf0191684	P{XP}Hph[d06295]	FBti0056087	3R:1089724	82F8	1	PBac{WH}CG14669[f05678]	FBti0052499	3R:1271562	83A3	1	P+PBac{XP5.WH5}BSC139	white eyes	kkv[1]		no	no
Df(3R)BSC140	FBab0044858	FBrf0191681	P{XP}LpR2[d07686]	FBti0056458	3R:21561371--21561372	96F1	1	PBac{WH}Sld5[f01934]	FBti0050297	3R:21881594--21881606	96F10	1	P+PBac{XP5.WH5}BSC140	white eyes		Df(3R)Exel6204, Df(3R)Espl3	no	no
Df(3R)BSC141	FBab0044884	FBrf0191674	P{XP}bon[d05753]	FBti0055934	3R:16420601--16420602	92F2	1	PBac{RB}e02721	FBti0047863	3R:16632118	93A1	1	P+PBac{XP5.RB3}BSC141	white eyes	cdc2c[3], CG17838[03806]		no	no
Df(2L)BSC142	FBab0044910	FBrf0191675	PBac{WH}CG7191[f03241]	FBti0042209	2L:7774037	28C3	1	P{XP}Tg[d01144]	FBti0054379	2L:8012787	28D3	1	P+PBac{XP5.WH5}BSC142	white eyes	mts[XE-2258]		yes	no
Df(2L)BSC143	FBab0044911	FBrf0191672	PBac{WH}CG5731[f00094]	FBti0049072	2L:10209408	31B1	1	P{XP}d05337a	FBti0069258	2L:10333704	31D9	1	P+PBac{XP5.WH5}BSC143	white eyes	chico[1], trk[1], bsk[1]		yes	no
Df(2L)BSC144	FBab0044860	FBrf0191671	PBac{RB}e01839	FBti0066698	2L:10227504	31B1	1	P{XP}d08708	FBti0073781	2L:10457595	31E5	3	P+PBac{XP5.RB3}BSC144	white eyes	chico[1], trk[1], bsk[1]		yes	no
Df(2L)BSC145	FBab0044836	FBrf0191683	P{XP}CG33129[d11065]	FBti0057217	2L:10967405	32C1	1	PBac{WH}f02134	FBti0050416	2L:11001945--11001966	32C1	1	P+PBac{XP5.WH5}BSC145	white eyes	piwi[06843]		yes	no
Df(2L)BSC147	FBab0044819	FBrf0191680	PBac{RB}CG9267[e01101]	FBti0046861	2L:13445419	34C1	1	P{XP}d11348	FBti0057266	2L:13665416--13665417	34C6	1	P+PBac{XP5.RB3}BSC147	white eyes	kuz[3]	Df(2L)b87e25	yes	no
Df(2L)BSC148	FBab0044835	FBrf0191677	P{XP}Dif[d05062]	FBti0055724	2L:17428248	36C8	1	PBac{WH}btv[f06884]	FBti0053205	2L:17965422	36E3	1	P+PBac{XP5.WH5}BSC148	white eyes	BicD[r5], qua[1], CadN[M12]		yes	no
Df(2L)BSC149	FBab0044863	FBrf0191679	P{XP}d04716	FBti0073451	2L:18444727	36F5	1	PBac{WH}f04849	FBti0042394	2L:18673286	36F10	1	P+PBac{XP5.WH5}BSC149	white eyes		Df(2L)Exel8038, Df(2L)Exel6041	yes	no
Df(2L)BSC150	FBab0044809	FBrf0191682	PBac{WH}CG31619[f03207]	FBti0051087	2L:21723280	39F3	1	P{XP}d06676b	FBti0069559	2L:22019106	40D3	1	P+PBac{XP5.WH5}BSC150	white eyes	tsh[04319]	Df(2L)Exel6049	yes	no
Df(2L)BSC151	FBab0044888	FBrf0191670	P{XP}d05049	FBti0055719	2L:21828581	40A5	1	PBac{WH}f02443	FBti0050604	2L:22139023	40E5	3	P+PBac{XP5.WH5}BSC151	white eyes	tsh[04319]	Df(2L)Exel6049	yes	no
Df(3R)BSC146	FBab0044822	FBrf0191697	P{XP}CG11739[d06383]	FBti0042846	3R:206616	82A5	1	PBac{WH}CG9853[f02811]	FBti0042162	3R:226208--226217	82A5	1	P+PBac{XP5.WH5}BSC146	white eyes	tub[2]		no	no
Df(2R)BSC152	FBab0044847	FBrf0191696	P{XP}CG12744[d01217]	FBti0068537	2R:5762817	46C1	1	PBac{WH}CG1407[f07024]	FBti0042619	2R:5918044	46D6	1	P+PBac{XP5.WH5}BSC152	white eyes	Adam[5-3], Mef2[X1], TER94[03775]		yes	no
Df(2R)BSC153	FBab0044868	FBrf0191699	PBac{WH}Roc2[f00911]	FBti0041956	2R:7566603	48C1	1	P{XP}d01597	FBti0068597	2R:7907385--7907386	48D7	1	P+PBac{XP5.WH5}BSC153	white eyes	wal[02516]		yes	no
Df(2R)BSC154	FBab0044856	FBrf0191698	PBac{WH}mbl[f06658]	FBti0068116	2R:13192288	54B2	1	P{XP}l(2)k01209[d07854]	FBti0056504	2R:13308316	54B7	1	P+PBac{XP5.WH5}BSC154	white eyes	cnk[k16314]		yes	no
Df(2R)BSC155	FBab0044848	FBrf0191703	PBac{WH}f04390	FBti0051751	2R:19968928	60B8	1	P{XP}CG3376[d09724]	FBti0042937	2R:20145426	60C4	1	P+PBac{XP5.WH5}BSC155	white eyes	gek[09373], spag[k12101], Nop60B[k05318]		yes	no	Stock does not share standard genetic background of other deletion stocks.
Df(2L)BSC156	FBab0044859	FBrf0191700	PBac{WH}f00425	FBti0049281	2L:2621016	23A1	1	P{XP}d03500	FBti0055220	2L:2753261	23A3	3	P+PBac{XP5.WH5}BSC156	white eyes	Hrs[D28]	Df(2L)Exel6277	yes	no
Df(3L)BSC157	FBab0044865	FBrf0191702	P{XP}d06654	FBti0056198	3L:8415284	66C12	1	PBac{RB}CG6765[e00295]	FBti0041381	3L:8523585	66D6	1	P+PBac{XP5.RB3}BSC157	white eyes	Gug[03928]		no	no
Df(2R)BSC158	FBab0044827	FBrf0191701	P{XP}CG12744[d01217]	FBti0068537	2R:5762817	46C1	1	PBac{WH}Pka-R2[f07569]	FBti0053578	2R:5912793--5912815	46D4	1	P+PBac{XP5.WH5}BSC158	white eyes	Adam[5-3], Mef2[X1]		yes	no
Df(2L)BSC159	FBab0045063	FBrf0199207	P{XP}CG31729[d00954]	FBti0054279	2L:13290761--13290762	34B4	1	PBac{WH}B4[f01442]	FBti0042006	2L:13536086	34C4	1	P+PBac{XP5.WH5}BSC159	white eyes	Nnp-1[k07826]		yes	no	Df(2L)BSC159 heterozygotes show Minute phenotype from deleting RpL24. Stock does not share standard genetic background of other deletion stocks.
Df(2R)BSC160	FBab0045092	FBrf0199202	P{XP}d11058	FBti0057215	2R:7323718--7323773	47F12	1	PBac{WH}CG9005[f05503]	FBti0052391	2R:7518183	48A5	1	P+PBac{XP5.WH5}BSC160	white eyes	E(Pc)[1]		yes	no
Df(2R)BSC161	FBab0044965	FBrf0199004	PBac{WH}mbl[f06658]	FBti0068116	2R:13192288	54B2	1	P{XP}CG30104[d00824]	FBti0042747	2R:13372333	54B17	1	P+PBac{XP5.WH5}BSC161	white eyes	cnk[k16314]		yes	no
Df(2L)BSC162	FBab0045064	FBrf0199268	P{XP}v(2)k05816[d04154]	FBti0055433	2L:3046634--3046772	23C5	1	PBac{WH}Hydr2[f05535]	FBti0052413	2L:3164472	23D4	1	P+PBac{XP5.WH5}BSC162	white eyes	toc[A1-1], Mad[8-2]		yes	no
Df(2L)BSC163	FBab0044964	FBrf0199003	P{XP}v(2)k05816[d04154]	FBti0055433	2L:3046634--3046772	23C5	1	PBac{WH}CG9662[f06279]	FBti0042544	2L:3376851	23F1	1	P+PBac{XP5.WH5}BSC163	white eyes	toc[A1-1], Mad[8-2]		yes	no
Df(2L)BSC164	FBab0045065	FBrf0199203	P{XP}v(2)k05816[d04154]	FBti0055433	2L:3046634--3046772	23C5	1	PBac{WH}f03575	FBti0051322	2L:3441832	23F2	1	P+PBac{XP5.WH5}BSC164	white eyes	toc[A1-1], Mad[8-2]		yes	no
Df(2L)BSC165	FBab0045066	FBrf0199206	P{XP}d01225	FBti0054414	2L:4031318	24D4	1	PBac{WH}CG3714[f07540]	FBti0053559	2L:4195308	24D8	1	P+PBac{XP5.WH5}BSC165	white eyes	ed[1]		yes	no
Df(2L)BSC166	FBab0044941	FBrf0198980	P{XP}d01225	FBti0054414	2L:4031318	24D4	1	PBac{WH}f02483	FBti0067481	2L:4162968	24D7	1	P+PBac{XP5.WH5}BSC166	white eyes	ed[1]		yes	no
Df(2L)BSC167	FBab0045067	FBrf0199271	PBac{WH}Cap-D3[f02191]	FBti0042092	2L:5527015	25E5	1	P{XP}d04336	FBti0055502	2L:5547113	25E6	1	P+PBac{XP5.WH5}BSC167	white eyes	CG7277[KG03584]		yes	no
Df(2L)BSC168	FBab0045068	FBrf0199269	PBac{WH}CG11030[f07078]	FBti0053322	2L:5742180	25F4	1	P{XP}eIF-4a[d06487]	FBti0056144	2L:5983228	26B2	1	P+PBac{XP5.WH5}BSC168	white eyes	Vm26Ab[QJ42], chic[221]		yes	no
Df(2L)BSC169	FBab0045069	FBrf0199265	P{XP}CG6907[d06812]	FBti0042863	2L:5524375--5524385	25E5	1	PBac{WH}CG14007[f07713]	FBti0042691	2L:5716224	25F3	1	P+PBac{XP5.WH5}BSC169	white eyes	CG7277[KG03584], Hel25E[k11511], Lam[04643]		yes	no
Df(3L)BSC170	FBab0044961	FBrf0199000	P{XP}Argk[d07847]	FBti0069848	3L:9051152	66F4	1	PBac{WH}Rdl[f02994]	FBti0042180	3L:9176897	67A1	1	P+PBac{XP5.WH5}BSC170	white eyes	bol[1], Rdl[1]		no	no
Df(2L)BSC171	FBab0045070	FBrf0199270	PBac{RB}CG2818[e00947]	FBti0046762	2L:3713827	24C1	1	P{XP}d07508	FBti0056422	2L:3825535	24C6	1	P+PBac{XP5.RB3}BSC171	white eyes	bowl[2]		yes	no
Df(2L)BSC172	FBab0045071	FBrf0199275	P{XP}Rtnl1[d01421]	FBti0054482	2L:5000837--5000838	25B10	1	PBac{RB}e03037	FBti0048056	2L:5037253	25C1	1	P+PBac{XP5.RB3}BSC172	white eyes	vkg[01209]		yes	no
Df(3R)BSC173	FBab0044940	FBrf0198979	PBac{WH}f02538	FBti0050666	3R:144838--145197	82A3	1	P{XP}CG1090[d08005]	FBti0069880	3R:186784	82A4	1	P+PBac{XP5.WH5}BSC173	white eyes	hkb[2]	Df(3R)Exel6140	yes	no
Df(3R)BSC174	FBab0045096	FBrf0199205	PBac{WH}CG34357[f00382]	FBti0049250	3R:337662	82C1	1	P{XP}CG31531[d00921]	FBti0054266	3R:485651	82D1	1	P+PBac{XP5.WH5}BSC174	white eyes	Karybeta3[j3A4]		yes	no
Df(3R)BSC175	FBab0044939	FBrf0198978	P{XP}d11220	FBti0057560	3R:632615	82D6	1	PBac{WH}f01639	FBti0050108	3R:844642	82E5	1	P+PBac{XP5.WH5}BSC175	white eyes	Gnf1[e1]		no	no
Df(3R)BSC176	FBab0045178	FBrf0200283	PBac{WH}katanin-60[f05910]	FBti0052639	3R:1057000	82F6	1	P{XP}Hph[d03981]	FBti0068963	3R:1090181	82F8	1	P+PBac{XP5.WH5}BSC176	white eyes	CG12163[EY04405]		yes	no
Df(3R)BSC177	FBab0045059	FBrf0199220	P{XP}l(3)82Fd[d04038]	FBti0055397	3R:1108806	82F8	1	PBac{RB}kkv[e03205]	FBti0041687	3R:1212372	83A1	1	P+PBac{XP5.RB3}BSC177	white eyes			yes	no
Df(3L)BSC178	FBab0045094	FBrf0199272	P{XP}Ptp61F[d07829]	FBti0056494	3L:1368841	61F8	1	PBac{RB}CG12090[e00227]	FBti0041370	3L:1534423	62A3	1	P+PBac{XP5.RB3}BSC178	white eyes	cue[2]	Df(3L)Exel6087	no	no
Df(3R)BSC179	FBab0045060	FBrf0199242	PBac{WH}f01774	FBti0050195	3R:1333584	83A6	1	P{XP}CG2931[d10839]	FBti0057189	3R:1394317--1394318	83B2	1	P+PBac{XP5.WH5}BSC179	white eyes	Itp-r83A[05616]	Df(3R)Exel6144	yes	no
Df(2L)BSC180	FBab0045072	FBrf0199274	PBac{RB}CG31694[e03952]	FBti0048577	2L:2868633	23B7	1	P{XP}d02451	FBti0054861	2L:2958118	23C3	3	P+PBac{XP5.RB3}BSC180	white eyes	lilli[A17-2]	Df(2L)ED206	yes	no
Df(3L)BSC181	FBab0045095	FBrf0199216	P{XP}d02102	FBti0054737	3L:1688724	62A11	1	PBac{WH}Cpr62Bc[f01099]	FBti0041976	3L:1841694	62B7	1	P+PBac{XP5.WH5}BSC181	white eyes	Cdc37[e4D]		yes	no
Df(2L)BSC182	FBab0045005	FBrf0199219	P{XP}CG3036[d04335]	FBti0055501	2L:4892286	25B1	1	PBac{WH}mRpL24[f06692]	FBti0042586	2L:4945300	25B4	1	P+PBac{XP5.WH5}BSC182	white eyes			yes	no
Df(2L)BSC183	FBab0045073	FBrf0199273	P{XP}CG9016[d08241]	FBti0042907	2L:5923740	26A1	1	PBac{RB}Ucp4C[e03988]	FBti0041778	2L:5969834	26A5	1	P+PBac{XP5.RB3}BSC183	white eyes	Vm26Ab[QJ42]		yes	no
Df(2L)BSC184	FBab0044962	FBrf0199001	P{XP}d06368	FBti0057488	2L:5980184	26B1	1	PBac{WH}CG9135[f03307]	FBti0042217	2L:6051064	26B3	1	P+PBac{XP5.WH5}BSC184	white eyes	eIF-4a[02439], ifc[1]		yes	no
Df(2L)BSC185	FBab0045074	FBrf0199267	PBac{WH}WDR79[f01456]	FBti0049974	2L:6127717	26B7	1	P{XP}d01131	FBti0054369	2L:6465713	26D7	1	P+PBac{XP5.WH5}BSC185	white eyes	Gef26[k13720]	Df(2L)Exel6016	yes	no
Df(2L)BSC186	FBab0044963	FBrf0199002	P{XP}d06531	FBti0057497	2L:6253004--6253005	26C1	1	PBac{WH}f00173	FBti0049121	2L:6363074	26C3	1	P+PBac{XP5.WH5}BSC186	white eyes	Gef26[k13720]		yes	no
Df(2L)BSC187	FBab0044946	FBrf0198985	PBac{WH}CG31635[f04216]	FBti0051648	2L:6644119	26F3	1	P{XP}d10866	FBti0070515	2L:6709113	27A1	3	P+PBac{XP5.WH5}BSC187	white eyes	cup[1], cort[QW55]		yes	yes
Df(2L)BSC188	FBab0045075	FBrf0199204	PBac{WH}CG11050[f04404]	FBti0051762	2L:6612189	26F1	1	P{XP}d08417	FBti0056632	2L:6742726	27A2	3	P+PBac{XP5.WH5}BSC188	white eyes	cup[1], cort[QW55]		yes	no
Df(2L)BSC189	FBab0044966	FBrf0199005	PBac{RB}CG5149[e03983]	FBti0041776	2L:7388188--7388190	27F3	1	P{XP}cdc14[d04880]	FBti0055669	2L:7809093--7809193	28C4	1	P+PBac{XP5.RB3}BSC189	white eyes		Df(2L)ED499, Df(2L)Exel7031	yes	no
Df(2L)BSC190	FBab0045076	FBrf0199201	PBac{WH}CG5973[f03909]	FBti0042291	2L:7437458	27F4	1	P{XP}d05214	FBti0055778	2L:7887563--7887564	28D2	1	P+PBac{XP5.WH5}BSC190	white eyes	mts[XE-2258]	Df(2L)ED499	yes	no
Df(2L)BSC191	FBab0045077	FBrf0199313	P{XP}Slob[d07006]	FBti0042870	2L:7675061	28C1	3	PBac{WH}Wwox[f04545]	FBti0042365	2L:8003511	28D3	1	P+PBac{XP5.WH5}BSC191	white eyes	mts[XE-2258]	Df(2L)BSC142	yes	no
Df(2L)BSC192	FBab0044997	FBrf0199191	P{XP}TepIII[d03976]	FBti0042806	2L:7702880	28C1	1	PBac{WH}Wwox[f04545]	FBti0042365	2L:8003511	28D3	1	P+PBac{XP5.WH5}BSC192	white eyes	mts[XE-2258]	Df(2L)BSC142	yes	no
Df(3R)BSC193	FBab0045097	FBrf0199200	P{XP}TfIIFalpha[d01485]	FBti0054504	3R:2206257	83E5	1	PBac{WH}CG15184[f02608]	FBti0042138	3R:2444575	83F4	1	P+PBac{XP5.WH5}BSC193	white eyes	gpp[03342]		no	no
Df(3R)BSC194	FBab0044947	FBrf0198986	PBac{WH}Os-E[f00970]	FBti0041963	3R:1802437	83D1	1	P{XP}Rm62[d09965]	FBti0057547	3R:1833511	83D2	1	P+PBac{XP5.WH5}BSC194	white eyes	Rm62[EY06795]		yes	yes
Df(3R)BSC195	FBab0045098	FBrf0199199	P{XP}d08923	FBti0056752	3R:4303341	85A2	1	PBac{RB}e04072	FBti0048644	3R:4468737	85A5	1	P+PBac{XP5.RB3}BSC195	white eyes	Cenp-C[prl41]	Df(3R)Exel6149	no	no
Df(3R)BSC196	FBab0044938	FBrf0198977	PBac{RB}e01098	FBti0066591	3R:3799845	84E6	1	P{XP}CG2747[d09536]	FBti0070220	3R:3852982	84E8	1	P+PBac{XP5.RB3}BSC196	white eyes	l(3)84Ed[1], l(3)84Ec[1]		no	no
Df(3R)BSC197	FBab0045104	FBrf0199319	P{XP}bel[d01555]	FBti0054527	3R:4484617	85A5	1	PBac{WH}ranshi[f03361]	FBti0067579	3R:4555205	85A9	1	P+PBac{XP5.WH5}BSC197	white eyes	hb[12]		no	no
Df(3R)BSC198	FBab0045099	FBrf0199266	PBac{WH}f02841	FBti0050865	3R:4162088	84F13	1	P{XP}d04754	FBti0055634	3R:4303404--4303405	85A2	1	P+PBac{XP5.WH5}BSC198	white eyes	l(3)84Fk[2], stck[EY06672]		no	no
Df(2R)BSC199	FBab0045093	FBrf0199279	P{XP}d10427	FBti0057100	2R:7779605	48C5	1	PBac{RB}Oda[e03814]	FBti0048499	2R:8059989	48E4	1	P+PBac{XP5.RB3}BSC199	white eyes	jeb[k05644]		yes	no
Df(2L)BSC200	FBab0045078	FBrf0199213	PBac{WH}CG8086[f03214]	FBti0042207	2L:8253607	28F5	1	P{XP}d05178	FBti0055764	2L:8362842	29B1	3	P+PBac{XP5.WH5}BSC200	white eyes	Btk29A[k00206]	Df(2L)BSC111	yes	no
Df(2L)BSC201	FBab0044944	FBrf0198983	P{XP}d05793	FBti0076828	2L:8416558	29C3	1	PBac{WH}CG13088[f01520]	FBti0050022	2L:8489241	29D1	1	P+PBac{XP5.WH5}BSC201	white eyes	d[GC13], grk[3]		yes	no
Df(2L)BSC202	FBab0045079	FBrf0199280	P{XP}d03596	FBti0055254	2L:8529124	29D5	1	PBac{RB}e00922	FBti0046744	2L:8872362	29F3	1	P+PBac{XP5.RB3}BSC202	white eyes	raw[1]		yes	no
Df(2L)BSC203	FBab0045080	FBrf0199212	P{XP}d03596	FBti0055254	2L:8529124	29D5	1	PBac{WH}CG18661[f04576]	FBti0042368	2L:8997705	29F7	1	P+PBac{XP5.WH5}BSC203	white eyes	raw[1]		yes	no
Df(2L)BSC204	FBab0045081	FBrf0199215	P{XP}d03596	FBti0055254	2L:8529124	29D5	1	PBac{WH}CG9582[f00857]	FBti0041945	2L:9025734	29F8	1	P+PBac{XP5.WH5}BSC204	white eyes	raw[1]		yes	no
Df(2L)BSC205	FBab0045082	FBrf0199209	P{XP}CG13130[d11066]	FBti0057218	2L:9984624	30F5	1	PBac{WH}CG31714[f04829]	FBti0052015	2L:10071488	31A2	1	P+PBac{XP5.WH5}BSC205	white eyes	bib[1]		yes	no
Df(2L)BSC206	FBab0045113	FBrf0200085	PBac{RB}me31B[e03055]	FBti0048067	2L:10240295	31B1	1	P{XP}d05337a	FBti0069258	2L:10333704	31D9	1	P+PBac{XP5.RB3}BSC206	white eyes	chico[1], trk[1], bsk[1]		yes	no
Df(2L)BSC207	FBab0045006	0	P{XP}CG5390[d05194]	FBti0055771	2L:10306579	31D1	1	PBac{WH}CG5022[f02449]	FBti0050609	2L:10345118	31D9	1	P+PBac{XP5.WH5}BSC207	white eyes	RnrL[k06709]	Df(2L)Exel7046	yes	no
Df(2L)BSC208	FBab0044942	FBrf0198981	P{XP}d05552	FBti0076825	2L:10321809	31D7	3	PBac{WH}CG5091[f04215]	FBti0042324	2L:10381214	31D11	1	P+PBac{XP5.WH5}BSC208	white eyes	RnrL[k06709]	Df(2L)Exel7046	yes	no
Df(2L)BSC209	FBab0044943	FBrf0198982	P{XP}d05552	FBti0076825	2L:10321809	31D7	3	PBac{WH}pie[f05500]	FBti0042462	2L:10421268	31E1	1	P+PBac{XP5.WH5}BSC209	white eyes	cdc2[E1-23], da[1], RpS27A[mfs31], RnrL[k06709]		yes	no
Df(2L)BSC210	FBab0045083	FBrf0199211	P{XP}Myo31DF[d02789]	FBti0054969	2L:10506773	31F4	1	PBac{WH}f07499	FBti0053529	2L:10651054	32A2	1	P+PBac{XP5.WH5}BSC210	white eyes	Fatp[k10307]		yes	no
Df(2L)BSC211	FBab0045084	FBrf0199276	P{XP}Myo31DF[d02789]	FBti0054969	2L:10506773	31F4	1	PBac{WH}CG31871[f02763]	FBti0042158	2L:10671489	32A3	1	P+PBac{XP5.WH5}BSC211	white eyes	Fatp[k10307]		yes	no
Df(2L)BSC212	FBab0045085	FBrf0199214	P{XP}Myo31DF[d02789]	FBti0054969	2L:10506773	31F4	1	PBac{WH}Lip2[f06907]	FBti0042610	2L:10706384	32A4	1	P+PBac{XP5.WH5}BSC212	white eyes	Fatp[k10307]		yes	no
Df(2L)BSC213	FBab0045086	FBrf0199277	PBac{WH}Nos[f02469]	FBti0042128	2L:10809118	32B1	1	P{XP}aub[d04301]	FBti0055487	2L:11001451	32C1	1	P+PBac{XP5.WH5}BSC213	white eyes	piwi[06843]		yes	no
Df(2L)BSC214	FBab0045087	FBrf0199208	P{XP}Fatp[d01635]	FBti0054567	2L:10516675	31F5	1	PBac{WH}f00051	FBti0049044	2L:10913341--10913342	32B4	1	P+PBac{XP5.WH5}BSC214	white eyes	UbcD2[k13206]		yes	no
Df(2L)BSC215	FBab0045088	FBrf0199210	PBac{RB}CG13096[e02179]	FBti0047551	2L:8511278	29D3	1	P{XP}Sema-1a[d03060]	FBti0055061	2L:8544018	29E1	1	P+PBac{XP5.RB3}BSC215	white eyes	lmg[03424]		yes	no
Df(2L)BSC216	FBab0045089	FBrf0199278	PBac{WH}Nckx30C[f04751]	FBti0051964	2L:9741207	30C6	1	P{XP}CG13124[d10773]	FBti0042956	2L:9908459	30E1	3	P+PBac{XP5.WH5}BSC216	white eyes	und[Delta34]		yes	no
Df(2L)BSC217	FBab0045090	FBrf0199217	P{XP}CG3714[d09957]	FBti0056986	2L:4197799--4197800	24D8	1	PBac{WH}Dim1[f03902]	FBti0042289	2L:4403405	24F1	3	P+PBac{XP5.WH5}BSC217	white eyes			yes	yes	Df(2L)BSC217 heterozygotes show Minute phenotype from deleting RpL40. Stock does not share standard genetic background of other deletion stocks.
Df(2L)BSC218	FBab0045091	FBrf0199218	P{XP}CG3714[d09957]	FBti0056986	2L:4197799--4197800	24D8	1	PBac{WH}f03895	FBti0051501	2L:4361214	24E1	1	P+PBac{XP5.WH5}BSC218	white eyes			yes	yes	Df(2L)BSC218 heterozygotes show Minute phenotype from deleting RpL40. Stock does not share standard genetic background of other deletion stocks.
Df(3L)BSC219	FBab0044945	FBrf0198984	P{XP}d06673	FBti0069557	3L:8499739--8499740	66D4	1	PBac{WH}f06950	FBti0053244	3L:8538484	66D6	1	P+PBac{XP5.WH5}BSC219	white eyes	foi[j8E8]		yes	no
Df(3L)BSC220	FBab0044948	FBrf0198987	PBac{WH}f03118	FBti0051028	3L:18965662--18965925	75F1	1	P{XP}d09620	FBti0070243	3L:19164368	76A1	3	P+PBac{XP5.WH5}BSC220	white eyes	nkd[2]		yes	no
Df(3R)BSC221	FBab0044954	FBrf0198993	P{XP}d11515	FBti0076841	3R:2933489	84C1	1	PBac{WH}f00935	FBti0049624	3R:3037519	84D2	1	P+PBac{XP5.WH5}BSC221	white eyes	lap[1], sas[15], Sas-4[s2214]		yes	no
Df(3R)BSC222	FBab0044953	FBrf0198992	PBac{WH}CG10435[f03495]	FBti0042241	3R:3837757	84E8	1	P{XP}d08394	FBti0076839	3R:4076143	84F6	1	P+PBac{XP5.WH5}BSC222	white eyes	unc-45[03692]		yes	no
Df(3L)BSC223	FBab0045050	FBrf0199224	P{XP}mub[d09454]	FBti0056871	3L:21909520--21909525	79A3	1	PBac{WH}f00362	FBti0049237	3L:22078536	79B3	1	P+PBac{XP5.WH5}BSC223	white eyes	RpLP0[01544]		yes	no
Df(3L)BSC224	FBab0045051	FBrf0199231	P{XP}sgl[d09725]	FBti0056932	3L:6957557	65D5	1	PBac{WH}corn[f06151]	FBti0052785	3L:7150109	65E6	1	P+PBac{XP5.WH5}BSC224	white eyes	bin[I1]		yes	no
Df(2L)BSC225	FBab0045007	FBrf0199236	PBac{WH}CG34351[f07515]	FBti0053542	2L:4721280	25A3	1	P{XP}d10451	FBti0057106	2L:4821108	25A7	3	P+PBac{XP5.WH5}BSC225	white eyes		Df(2L)ED250	yes	no
Df(2L)BSC226	FBab0045008	FBrf0199228	P{XP}d02060	FBti0054723	2L:7249632	27E7	1	PBac{WH}f06883	FBti0053204	2L:7366118--7366119	27F2	1	P+PBac{XP5.WH5}BSC226	white eyes	Wnt4[C1], wg[1], wg[Sp-1]		yes	no
Df(2L)BSC227	FBab0045009	FBrf0199235	PBac{RB}CG8552[e02633]	FBti0047800	2L:8155863	28E8	1	P{XP}CG7778[d00356]	FBti0042736	2L:8346414	29B1	1	P+PBac{XP5.RB3}BSC227	white eyes	Btk29A[k00206], Pvr[5363]		yes	no
Df(2L)BSC228	FBab0045010	FBrf0199221	P{XP}Bsg[d03746]	FBti0055306	2L:8092128--8092225	28E5	1	PBac{WH}Pvr[f06259]	FBti0042540	2L:8221250	28F4	1	P+PBac{XP5.WH5}BSC228	white eyes		Df(2L)BSC111, Df(2L)Exel7034	yes	no
Df(2L)BSC229	FBab0045011	FBrf0199238	PBac{RB}CG8486[e00109]	FBti0046216	2L:8189147--8189153	28F1	1	P{XP}CG7778[d00356]	FBti0042736	2L:8346414	29B1	1	P+PBac{XP5.RB3}BSC229	white eyes	Btk29A[k00206], Pvr[5363]		yes	no
Df(2L)BSC230	FBab0045012	FBrf0199232	PBac{RB}UbcD2[e01595]	FBti0047194	2L:10767145	32A5	1	P{XP}abo[d01007]	FBti0042754	2L:10975285	32C1	1	P+PBac{XP5.RB3}BSC230	white eyes	porin[k05123]		yes	no
Df(2R)BSC231	FBab0045683	FBrf0206107	PBac{RB}sprt[e01563]	FBti0041513	2R:7276012	47F8	1	P{XP}d01948	FBti0054682	2R:7554213	48B6	2	P+PBac{XP5.RB3}BSC231	white eyes	E(Pc)[1]		yes	no
Df(2L)BSC232	FBab0045013	FBrf0199240	PBac{RB}CG17219[e03045]	FBti0041664	2L:3029684	23C4	1	P{XP}E23[d02260]	FBti0054800	2L:3354856--3354858	23E5	1	P+PBac{XP5.RB3}BSC232	white eyes	toc[A1-1], Mad[8-2]		yes	no
Df(2L)BSC233	FBab0044949	FBrf0198988	PBac{RB}CG5149[e03983]	FBti0041776	2L:7388188--7388190	27F3	1	P{XP}d05214	FBti0055778	2L:7887563--7887564	28D2	1	P+PBac{XP5.RB3}BSC233	white eyes	mts[XE-2258]	Df(2L)ED499	yes	no
Df(2L)BSC234	FBab0045014	FBrf0199237	PBac{RB}e03999	FBti0048601	2L:7855714	28D2	1	P{XP}Tg[d01144]	FBti0054379	2L:8012787	28D3	1	P+PBac{XP5.RB3}BSC234	white eyes			yes	yes
Df(2L)BSC235	FBab0044950	FBrf0198989	P{XP}d10891	FBti0070523	2L:8205159	28F1	1	PBac{RB}CG7818[e00875]	FBti0041441	2L:8308491	29A3	1	P+PBac{XP5.RB3}BSC235	white eyes	Btk29A[k00206]	Df(2L)BSC111	yes	no
Df(2L)BSC236	FBab0045015	FBrf0199230	PBac{RB}ab[e02159]	FBti0047539	2L:11260250	32E2	1	P{XP}d07743	FBti0069828	2L:11445740	32F2	1	P+PBac{XP5.RB3}BSC236	white eyes	cmet[04431], salm[1]		yes	no
Df(2L)BSC237	FBab0045016	FBrf0199226	PBac{RB}e03051	FBti0048065	2L:11517359	32F2	1	P{XP}escl[d01514]	FBti0042761	2L:11990983	33B5	1	P+PBac{XP5.RB3}BSC237	white eyes	crol[04418], esc[21]		yes	no
Df(2L)BSC238	FBab0045017	FBrf0199225	P{XP}v(2)k05816[d04154]	FBti0055433	2L:3046634--3046772	23C5	1	PBac{WH}CG34406[f01446]	FBti0049964	2L:3171892	23D4	1	P+PBac{XP5.WH5}BSC238	white eyes	toc[A1-1], Mad[8-2]		yes	no
Df(2L)BSC239	FBab0045018	FBrf0199229	P{XP}CG9162[d03190]	FBti0042792	2L:6079298	26B4	1	PBac{WH}CG34380[f05536]	FBti0042465	2L:6197305	26B11	1	P+PBac{XP5.WH5}BSC239	white eyes	Kr-h1[10642]	Df(2L)ED384	yes	no
Df(2L)BSC240	FBab0045019	FBrf0199233	P{XP}Nckx30C[d09559]	FBti0056890	2L:9744077	30C7	1	PBac{WH}CG5850[f02463]	FBti0050619	2L:9960577--9960586	30F2	1	P+PBac{XP5.WH5}BSC240	white eyes	und[Delta34], sop[PRW1]		yes	no
Df(2L)BSC241	FBab0045020	FBrf0199222	PBac{WH}Nup154[f06867]	FBti0053190	2L:11006679	32C1	1	P{XP}d07743	FBti0069828	2L:11445740	32F2	1	P+PBac{XP5.WH5}BSC241	white eyes	ab[1], cmet[04431], salm[1]		yes	no
Df(2L)BSC242	FBab0045399	FBrf0204787	P{XP}d07625	FBti0056450	2L:11113086	32D4	1	PBac{WH}f02178	FBti0050447	2L:11661168--11661282	32F4	1	P+PBac{XP5.WH5}BSC242	white eyes	ab[1], cmet[04431], salm[1]		yes	no
Df(2L)BSC243	FBab0044952	FBrf0198991	PBac{WH}f05591	FBti0067919	2L:11587693	32F3	1	P{XP}d10374	FBti0057086	2L:12055450	33C1	1	P+PBac{XP5.WH5}BSC243	white eyes	esc[5]		yes	no
Df(2L)BSC244	FBab0044951	FBrf0198990	P{XP}d10684	FBti0076836	2L:11445733	32F2	1	PBac{WH}f03566	FBti0051316	2L:12002748	33B6	1	P+PBac{XP5.WH5}BSC244	white eyes	crol[04418], esc[5]		yes	no
Df(2L)BSC245	FBab0045021	FBrf0199227	PBac{WH}CG5776[f03632]	FBti0051355	2L:12703941	33F3	1	P{XP}Pect[d06253]	FBti0056074	2L:13204025	34A9	1	P+PBac{XP5.WH5}BSC245	white eyes	Vha68-2[s4214]	Df(2L)Exel7055	yes	no
Df(3R)BSC246	FBab0045061	FBrf0199223	P{XP}Spargel[d03507]	FBti0055223	3R:254982	82B1	1	PBac{WH}CG31523[f02630]	FBti0050727	3R:301892	82B3	1	P+PBac{XP5.WH5}BSC246	white eyes	eIF3-S10[EY04238]		yes	no
Df(3L)BSC247	FBab0045052	FBrf0199234	PBac{WH}f03039	FBti0050982	3L:306168	61C1	1	P{XP}hipk[d07497]	FBti0056419	3L:544276	61C3	1	P+PBac{XP5.WH5}BSC247	white eyes	trh[10512]		yes	no
Df(3R)BSC248	FBab0045062	FBrf0199293	PBac{WH}DppIII[f00363]	FBti0041885	3R:4173193	84F13	1	P{XP}CG8036[d01075]	FBti0054344	3R:4495310	85A5	1	P+PBac{XP5.WH5}BSC248	white eyes	Cenp-C[prl41], stck[EY06672]		yes	no
Df(3L)BSC249	FBab0045053	FBrf0199244	P{XP}RpLP0[d09567]	FBti0056892	3L:22069193--22069195	79B2	1	PBac{WH}olf413[f02553]	FBti0042135	3L:22200952	79D1	3	P+PBac{XP5.WH5}BSC249	white eyes			yes	yes
Df(3L)BSC250	FBab0045054	FBrf0199243	PBac{RB}CG9134[e00088]	FBti0041355	3L:1267401	61F4	1	P{XP}d01193	FBti0077314	3L:1334579	61F6	1	P+PBac{XP5.RB3}BSC250	white eyes	mtacp1[j4A6]	Df(3L)ED207	yes	no
Df(2L)BSC251	FBab0045022	FBrf0199295	P{XP}CG13130[d11066]	FBti0057218	2L:9984624	30F5	1	PBac{WH}f02264	FBti0050494	2L:10056588	31A1	1	P+PBac{XP5.WH5}BSC251	white eyes	bib[1]		yes	no
Df(2L)BSC252	FBab0045023	FBrf0199241	PBac{WH}Sos[f05577]	FBti0052437	2L:13819589	34D1	1	P{XP}CG33681[d02133]	FBti0054749	2L:14013641	34F1	1	P+PBac{XP5.WH5}BSC252	white eyes	tam[3], Ance[34Eb-2], rk[4]		yes	no
Df(2L)BSC253	FBab0045024	FBrf0199250	P{XP}d03477	FBti0055214	2L:13878659	34E1	3	PBac{WH}nAcRalpha-34E[f00872]	FBti0041948	2L:14065681	34F3	1	P+PBac{XP5.WH5}BSC253	white eyes	Ance[34Eb-2], rk[4]		yes	no
Df(2L)BSC254	FBab0045025	FBrf0199294	PBac{WH}CG33309[f04398]	FBti0051758	2L:14813882	35B6	1	P{XP}d09327	FBti0056833	2L:15074556--15074656	35C1	1	P+PBac{XP5.WH5}BSC254	white eyes	mol[k11524a], l(2)35Bd[10408], ck[13], vas[1]		yes	no
Df(2L)BSC255	FBab0044968	FBrf0199007	PBac{WH}Or35a[f02057]	FBti0042077	2L:15623842	35D3	1	P{XP}d03297	FBti0068854	2L:15762767	35D4	1	P+PBac{XP5.WH5}BSC255	white eyes	CycE[05206], l(2)35Df[HL58]		yes	no
Df(2L)BSC256	FBab0044969	FBrf0199008	PBac{WH}rdo[f07494]	FBti0053525	2L:18061946	36E3	1	P{XP}d05288	FBti0069246	2L:18320008	36F2	1	P+PBac{XP5.WH5}BSC256	white eyes	kel[DE1]		yes	no
Df(2L)BSC257	FBab0045026	FBrf0199249	P{XP}Catsup[d07915]	FBti0056516	2L:19041922	37B11	1	PBac{WH}CG10702[f03893]	FBti0042286	2L:19070060	37B13	1	P+PBac{XP5.WH5}BSC257	white eyes	Catsup[1], l(2)37Bb[2]		yes	no
Df(2L)BSC258	FBab0045027	FBrf0199245	PBac{WH}sNPF[f06876]	FBti0053198	2L:20035763	38B1	1	P{XP}d00322	FBti0054000	2L:20120504	38C2	1	P+PBac{XP5.WH5}BSC258	white eyes	barr[L305]	Df(2L)ED1305	yes	no
Df(2R)BSC259	FBab0045035	FBrf0199296	P{XP}tou[d07714]	FBti0056467	2R:7480516	48A3	1	PBac{RB}e00138	FBti0046238	2R:7711276	48C4	1	P+PBac{XP5.RB3}BSC259	white eyes	wal[02516]		yes	yes
Df(2R)BSC260	FBab0045036	FBrf0199246	PBac{WH}Tdc1[f03311]	FBti0051154	2R:2567171--2567597	42C4	1	P{XP}vimar[d00911]	FBti0054260	2R:2873193	42E1	1	P+PBac{XP5.WH5}BSC260	white eyes	Eb1[04524]	Df(2R)ED1770	yes	no
Df(2R)BSC261	FBab0044972	FBrf0199011	PBac{RB}Epac[e01145]	FBti0066594	2R:2670129	42D1	1	P{XP}d06988	FBti0076864	2R:2912551	42E5	3	P+PBac{XP5.RB3}BSC261	white eyes		Df(2R)Exel6051	yes	no
Df(2R)BSC262	FBab0045037	FBrf0199253	PBac{WH}CG30158[f06824]	FBti0042601	2R:2789579	42D6	1	P{XP}esn[d07374]	FBti0042885	2R:2994138	42F1	1	P+PBac{XP5.WH5}BSC262	white eyes			yes	yes
Df(2R)BSC263	FBab0044956	FBrf0198995	P{XP}d04819	FBti0069132	2R:3034369	42F2	1	PBac{RB}CG30502[e00486]	FBti0041404	2R:3334915	43C1	1	P+PBac{XP5.RB3}BSC263	white eyes	so[D]		yes	no
Df(2R)BSC264	FBab0044971	FBrf0199010	PBac{WH}CG1707[f04769]	FBti0067798	2R:3283390	43B2	1	P{XP}d03130	FBti0076862	2R:3377339	43C5	1	P+PBac{XP5.WH5}BSC264	white eyes	Aldh-III[03610], so[D]		no	no
Df(2R)BSC265	FBab0044955	FBrf0198994	P{XP}d10323	FBti0076843	2R:3670332	43E16	3	PBac{WH}CG8728[f01392]	FBti0049924	2R:3826552	43F4	1	P+PBac{XP5.WH5}BSC265	white eyes	sax[5], lin19[k01207], rnh1[k07624]		yes	no
Df(2R)BSC266	FBab0045721	FBrf0206403	PBac{WH}Hey[f06656]	FBti0042584	2R:3885081	44A2	1	P{XP}d08527	FBti0114413	2R:4350143	44D1	3	P+PBac{XP5.WH5}BSC266	white eyes	Cul-4[KG02900], Pabp2[KG02359], pnut[XP]		no	no
Df(2R)BSC267	FBab0045180	FBrf0200285	P{XP}sut1[d07339]	FBti0042883	2R:3970399	44A4	1	PBac{WH}pdm3[f00828]	FBti0041941	2R:4732831	44F1	1	P+PBac{XP5.WH5}BSC267	white eyes	Cul-4[KG02900], pnut[XP]		yes	no
Df(2R)BSC268	FBab0045722	FBrf0206404	PBac{WH}f00088	FBti0049067	2R:4594483	44E2	1	P{XP}d09411	FBti0114415	2R:4918550	45A1	2	P+PBac{XP5.WH5}BSC268	white eyes	stmA[cmp44E-1], Rya-r44F[k04913]		yes	no
Df(2R)BSC269	FBab0044970	FBrf0199009	P{XP}d05785	FBti0076860	2R:4609944	44E3	1	PBac{RB}sec31[e00167]	FBti0046257	2R:4786258	44F3	1	P+PBac{XP5.RB3}BSC269	white eyes	stmA[cmp44E-1], Rya-r44F[k04913], Dmn[k16109]		yes	no
Df(2R)BSC270	FBab0045038	FBrf0199248	PBac{RB}e01587	FBti0047186	2R:4831372--4831401	44F9	1	P{XP}d01074	FBti0054343	2R:4982207	45A2	1	P+PBac{XP5.RB3}BSC270	white eyes		Df(2R)ED1791, Df(2R)ED1770	yes	no
Df(2R)BSC271	FBab0045039	FBrf0199247	PBac{RB}CG8213[e00759]	FBti0046635	2R:4863904	44F12	1	P{XP}shrb[d02738]	FBti0054947	2R:5030926	45A12	1	P+PBac{XP5.RB3}BSC271	white eyes	tsu[EP567]		yes	no
Df(2R)BSC272	FBab0044973	FBrf0199012	P{XP}d05649	FBti0057466	2R:9106635	49F10	3	PBac{RB}CG4712[e00550]	FBti0046508	2R:9136746	49F13	1	P+PBac{XP5.RB3}BSC272	white eyes	Dp[a1]		yes	no
Df(2R)BSC273	FBab0045040	FBrf0199299	PBac{RB}CG34439[e00771]	FBti0046644	2R:9047084	49F4	1	P{XP}d07887	FBti0056513	2R:9389655	50A13	3	P+PBac{XP5.RB3}BSC273	white eyes	lat[6], cnn[HK21], Dp[a1]		yes	no
Df(2R)BSC274	FBab0045041	FBrf0199297	PBac{RB}CG42321[e02894]	FBti0047967	2R:9317969	50A7	1	P{XP}CG6191[d03529]	FBti0055230	2R:9480777	50B4	1	P+PBac{XP5.RB3}BSC274	white eyes	cnn[HK21], EfTuM[L4569]		yes	no
Df(1)BSC275	FBab0044998	FBrf0199298	P{XP}Pfrx[d04341]	FBti0069025	X:19390722	18C8	1	PBac{RB}e01713	FBti0047262	X:19474112	18D3	1	P+PBac{XP5.RB3}BSC275	white eyes	car[1]		yes	no
Df(1)BSC276	FBab0044999	FBrf0199290	P{XP}CG14438[d07849]	FBti0056500	X:6650601--6650701	6C12	1	PBac{WH}CG14435[f07374]	FBti0053499	X:6736351	6D4	1	P+PBac{XP5.WH5}BSC276	white eyes	shf[2]		yes	no
Df(2L)BSC277	FBab0045028	FBrf0199285	P{XP}d05987	FBti0056003	2L:12832803	34A1	1	PBac{WH}CG31851[f03572]	FBti0042248	2L:13257491	34B2	1	P+PBac{XP5.WH5}BSC277	white eyes	Vha68-2[s4214]	Df(2L)Exel7055	yes	no
Df(2L)BSC278	FBab0045029	FBrf0199254	P{XP}beat-Ic[d07167]	FBti0056343	2L:16025369	35E1	1	PBac{RB}pkaap[e04176]	FBti0048708	2L:16289284	35F1	1	P+PBac{XP5.RB3}BSC278	white eyes	BicC[4], crp[k00809]		yes	no
Df(2R)BSC279	FBab0045042	FBrf0199284	PBac{RB}e03789	FBti0048492	2R:5009694	45A9	1	P{XP}brp[d09839]	FBti0056959	2R:5403346	45E3	1	P+PBac{XP5.RB3}BSC279	white eyes		Df(2R)ED1791, Df(2R)BSC29	yes	no
Df(2R)BSC280	FBab0045043	FBrf0199286	P{XP}Drep-2[d11111]	FBti0057227	2R:5180164	45C4	1	PBac{WH}CG1814[f04141]	FBti0051605	2R:5466121	45F4	1	P+PBac{XP5.WH5}BSC280	white eyes		Df(2R)ED1791, Df(2R)BSC29	yes	no
Df(2R)BSC281	FBab0045044	FBrf0199288	P{XP}gem[d00231]	FBti0053960	2R:6012734	46F1	1	PBac{RB}G-oalpha47A[e02966]	FBti0048013	2R:6350379	47A9	1	P+PBac{XP5.RB3}BSC281	white eyes	Hr46[k10308], Syb[k07703]		yes	no
Df(3L)BSC282	FBab0045055	FBrf0199287	P{XP}d08188	FBti0056577	3L:9753599	67C7	3	PBac{WH}dpr6[f07173]	FBti0053376	3L:10023774	67D5	1	P+PBac{XP5.WH5}BSC282	white eyes	CG8108[EY14316]	Df(3L)AC1	yes	no
Df(3L)BSC283	FBab0045056	FBrf0199255	P{XP}d08188	FBti0056577	3L:9753599	67C7	3	PBac{WH}f01685	FBti0050143	3L:10048326	67D5	1	P+PBac{XP5.WH5}BSC283	white eyes	CG8108[EY14316]	Df(3L)AC1	yes	no
Df(3L)BSC284	FBab0045057	FBrf0199263	P{XP}CG7370[d03105]	FBti0055079	3L:21763725--21763726	78F1	1	PBac{WH}TyrR[f00961]	FBti0049638	3L:22036810	79B1	1	P+PBac{XP5.WH5}BSC284	white eyes	mub[04093]	Df(3L)Exel6137	yes	no
Df(1)BSC285	FBab0046248	FBrf0198996	PBac{WH}CG14439[f06522]	FBti0042571	X:6642419--6642436	6C11	1	P{XP}d08728	FBti0056712	X:6699035	6D3	1	P+PBac{XP5.WH5}BSC285	white eyes	shf[2]		yes	no
Df(1)BSC286	FBab0045001	FBrf0199259	P{XP}CG14438[d07849]	FBti0056500	X:6650601--6650701	6C12	1	PBac{WH}Atx-1[f01201]	FBti0041985	X:6718207	6D3	1	P+PBac{XP5.WH5}BSC286	white eyes	shf[2]		yes	no
Df(1)BSC287	FBab0045002	FBrf0199256	PBac{WH}f00272	FBti0049184	X:11076154	10A10	1	P{XP}Gs2[d05722]	FBti0055928	X:11320274	10B11	1	P+PBac{XP5.WH5}BSC287	white eyes	dsh[1]		yes	no
Df(1)BSC288	FBab0045003	FBrf0199260	PBac{WH}f02333	FBti0050534	X:11158637--11158730	10B2	1	P{XP}Gs2[d05722]	FBti0055928	X:11320274	10B11	1	P+PBac{XP5.WH5}BSC288	white eyes	dsh[1]		yes	no
Df(3L)BSC289	FBab0045058	FBrf0199264	PBac{WH}msd5[f05423]	FBti0052347	3L:1332329	61F6	1	P{XP}GC[d04894]	FBti0055677	3L:1628100--1628101	62A9	1	P+PBac{XP5.WH5}BSC289	white eyes	cue[2], pUf68[EY07952]	Df(3L)ED207, Df(3L)ED4256	yes	no
Df(2L)BSC290	FBab0044976	FBrf0199015	PBac{WH}pdm2[f02059]	FBti0050375	2L:12665650--12665893	33F2	1	P{XP}d08229	FBti0069918	2L:13060152	34A5	3	P+PBac{XP5.WH5}BSC290	white eyes	Vha68-2[s4214]	Df(2L)ED778	yes	no
Df(2L)BSC291	FBab0045030	FBrf0199261	P{XP}milt[d03910]	FBti0042805	2L:7042642	27D6	1	PBac{WH}f06883	FBti0053204	2L:7366118--7366119	27F2	1	P+PBac{XP5.WH5}BSC291	white eyes	wg[Sp-1], Wnt4[C1]		yes	no
Df(2L)BSC292	FBab0045031	FBrf0199262	PBac{WH}CG17593[f03630]	FBti0051354	2L:3515462	23F6	1	P{XP}for[d11729]	FBti0057348	2L:3632008	24A2	1	P+PBac{XP5.WH5}BSC292	white eyes	odd[5]		yes	no
Df(2L)BSC293	FBab0044958	FBrf0198997	P{XP}beat-Ic[d07167]	FBti0056343	2L:16025369	35E1	1	PBac{WH}PRL-1[f06562]	FBti0068103	2L:16251941	35F1	1	P+PBac{XP5.WH5}BSC293	white eyes	BicC[4], crp[k00809]		yes	no
Df(2L)BSC294	FBab0044967	FBrf0199006	PBac{WH}beat-IIIc[f01475]	FBti0049987	2L:17205685--17205686	36C2	1	P{XP}dl[d08511]	FBti0069974	2L:17449725	36C9	1	P+PBac{XP5.WH5}BSC294	white eyes	dl[1]	Df(2L)Exel8036	yes	no
Df(2L)BSC295	FBab0045032	FBrf0199307	P{XP}d01225	FBti0054414	2L:4031318	24D4	1	PBac{WH}Gs1l[f02438]	FBti0042124	2L:4455780	24F3	1	P+PBac{XP5.WH5}BSC295	white eyes	ed[1], Tps1[k08903]		yes	no	Df(2L)BSC295 heterozygotes show Minute phenotype from deleting RpL40.
Df(2L)BSC296	FBab0045684	FBrf0206108	PBac{WH}WDR79[f01456]	FBti0049974	2L:6127717	26B7	1	P{XP}Sec61alpha[d06903]	FBti0056274	2L:6480486	26D8	1	P+PBac{XP5.WH5}BSC296	white eyes	Gef26[k13720]		yes	no
Df(1)BSC297	FBab0045004	FBrf0199291	P{XP}CG14438[d07849]	FBti0056500	X:6650601--6650701	6C12	1	PBac{WH}Cht11[f02328]	FBti0042111	X:6742691	6D6	1	P+PBac{XP5.WH5}BSC297	white eyes	shf[2]		yes	no
Df(2R)BSC298	FBab0044959	FBrf0198998	PBac{WH}CG42347[f00802]	FBti0049540	2R:5621779	46B2	1	P{XP}Mef2[d07371]	FBti0069729	2R:5845625	46C7	1	P+PBac{XP5.WH5}BSC298	white eyes	Mef2[X1]	Df(2R)BSC131, Df(2R)BSC133	yes	no
Df(2L)BSC299	FBab0044960	FBrf0198999	PBac{WH}f03562	FBti0076849	2L:15010006	35B8	1	P{XP}d09327	FBti0056833	2L:15074556--15074656	35C1	1	P+PBac{XP5.WH5}BSC299	white eyes	l(2)35Bg[2], Su(H)[1], vas[1], ck[13]		yes	no
Df(2L)BSC300	FBab0045289	FBrf0204501	P{XP}d06530	FBti0056160	2L:16767504	36B1	1	PBac{WH}f07721	FBti0053663	2L:17001231--17001232	36B6	1	P+PBac{XP5.WH5}BSC300	white eyes	elA[1]	Df(2L)Exel8036	yes	no
Df(2L)BSC301	FBab0045033	FBrf0199257	PBac{WH}f07757	FBti0053686	2L:19270784	37D1	1	P{XP}CG10137[d11511]	FBti0057304	2L:19528383	37E5	1	P+PBac{XP5.WH5}BSC301	white eyes	tj[PL3]	Df(2L)Exel6043	yes	no
Df(2L)BSC302	FBab0045034	FBrf0199289	P{XP}CG9265[d00690]	FBti0042742	2L:21070044	39A1	1	PBac{WH}CG9249[f00835]	FBti0041942	2L:21158652	39A6	1	P+PBac{XP5.WH5}BSC302	white eyes	Mpp6[k16403]	Df(2L)Exel7080	yes	no
Df(2R)BSC303	FBab0044974	FBrf0199013	P{XP}d05807	FBti0069370	2R:5965797--5965798	46E1	1	PBac{WH}KCNQ[f06289]	FBti0052864	2R:6035409	46F3	1	P+PBac{XP5.WH5}BSC303	white eyes	Jra[IA109]		yes	no
Df(2R)BSC304	FBab0045045	FBrf0199258	P{XP}d06397	FBti0056121	2R:7119775	47E1	3	PBac{WH}CG12384[f06686]	FBti0053093	2R:7246093	47F5	1	P+PBac{XP5.WH5}BSC304	white eyes	Fpps[k06103]		yes	no
Df(2R)BSC305	FBab0045046	FBrf0199306	P{XP}CG8525[d06853]	FBti0056260	2R:8313104--8313105	49A4	1	PBac{WH}fdl[f02041]	FBti0050366	2R:8392638	49A10	1	P+PBac{XP5.WH5}BSC305	white eyes	Lac[BG01462]	Df(2R)BSC3	yes	no
Df(2R)BSC306	FBab0045047	FBrf0199304	PBac{WH}f04713	FBti0051941	2R:9251638--9251641	50A3	1	P{XP}CG6145[d02819]	FBti0054978	2R:9427394	50B1	1	P+PBac{XP5.WH5}BSC306	white eyes	cnn[HK21], EfTuM[L4569]		yes	no
Df(2R)BSC307	FBab0045048	FBrf0199305	P{XP}d00459	FBti0054063	2R:9510513	50B6	3	PBac{WH}Cp1[f00385]	FBti0049251	2R:9849106	50C18	1	P+PBac{XP5.WH5}BSC307	white eyes	fl(2)d[k16105], shot[3]		yes	no
Df(2R)BSC308	FBab0044975	FBrf0199014	PBac{WH}Vha14-1[f03593]	FBti0042251	2R:11567721	52B5	1	P{XP}d11087	FBti0076868	2R:11918784	52D15	1	P+PBac{XP5.WH5}BSC308	white eyes	sli[2]		yes	no
Df(2R)BSC309	FBab0045049	FBrf0199292	PBac{WH}CG15706[f06892]	FBti0042608	2R:12117729--12117731	52F11	1	P{XP}d04585	FBti0055577	2R:12176803	53B1	1	P+PBac{XP5.WH5}BSC309	white eyes	Khc[8]	Df(2R)Jp8	yes	no
Df(1)BSC310	FBab0045125	FBrf0200216	PBac{RB}Flo-2[e04369]	FBti0067142	X:14736445--14736446	12F5	1	P{XP}d11433	FBti0070645	X:14983588--14983589	13A10	1	P+PBac{XP5.RB3}BSC310	white eyes			yes	yes
Df(3L)BSC311	FBab0045179	FBrf0200284	P{XP}d01620	FBti0054559	3L:1208395--1208396	61F3	1	PBac{RB}CG32333[e02844]	FBti0041645	3L:1277028--1277029	61F4	1	P+PBac{XP5.RB3}BSC311	white eyes	Klp61F[07012]		yes	no
Df(2L)BSC312	FBab0045181	FBrf0200286	PBac{RB}del[e02039]	FBti0041560	2L:21147512	39A4	1	P{XP}d03239	FBti0055132	2L:21206340--21206341	39B2	1	P+PBac{XP5.RB3}BSC312	white eyes	Mpp6[k16403], Acon[07054]		yes	no
Df(2R)BSC313	FBab0045142	FBrf0200233	PBac{RB}dream[e00821]	FBti0041433	2R:1911159--1911160	42A8	1	P{XP}d03379	FBti0055185	2R:2536218	42B2	1	P+PBac{XP5.RB3}BSC313	white eyes	EcR[M554fs], l(2)k14710[k15603], jing[01094]		yes	no
Df(2R)BSC314	FBab0045143	FBrf0200234	P{XP}CG30015[d06273]	FBti0056079	2R:6761890--6761891	47C5	1	PBac{RB}e01872	FBti0047358	2R:6994989--6994990	47D4	1	P+PBac{XP5.RB3}BSC314	white eyes	CG7712[KG05594]	Df(2R)Exel6059, Df(2R)ED2155	yes	no
Df(1)BSC315	FBab0045126	FBrf0200217	P{XP}CG8557[d03544]	FBti0055235	X:17375606	16B1	1	PBac{WH}CG7536[f03720]	FBti0042264	X:17979366--17979367	16F6	1	P+PBac{XP5.WH5}BSC315	white eyes			yes	yes
Df(3R)BSC316	FBab0045149	FBrf0200247	PBac{RB}tub[e03259]	FBti0041694	3R:213288--213333	82A5	1	P{XP}d09816	FBti0056952	3R:279012	82B2	3	P+PBac{XP5.RB3}BSC316	white eyes			yes	no
Df(3R)BSC317	FBab0045157	FBrf0200255	PBac{WH}twin[f05399]	FBti0052336	3R:20046217--20046218	95F2	1	P{XP}crb[d02006]	FBti0054704	3R:20124397--20124398	95F11	1	P+PBac{XP5.WH5}BSC317	white eyes	jar[322], jar[2095]		yes	no
Df(3R)BSC318	FBab0045155	FBrf0200253	P{XP}CG3744[d09029]	FBti0056775	3R:20701921--20701922	96B2	1	PBac{WH}CG11836[f02631]	FBti0042143	3R:20897016--20897017	96B20	1	P+PBac{XP5.WH5}BSC318	white eyes	ssh[01207]		yes	no
Df(3R)BSC319	FBab0045208	FBrf0200313	P{XP}cas[d10725]	FBti0057164	3R:1542542--1542543	83C1	1	PBac{WH}f02632	FBti0050728	3R:1894342--1894343	83D3	1	P+PBac{XP5.WH5}BSC319	white eyes	Rm62[EY06795]	Df(3R)Exel7284	yes	no
Df(3R)BSC320	FBab0045210	FBrf0200316	P{XP}cas[d10725]	FBti0057164	3R:1542542--1542543	83C1	1	PBac{WH}f00649	FBti0049434	3R:1927706--1927707	83D4	1	P+PBac{XP5.WH5}BSC320	white eyes	Rm62[EY06795]	Df(3R)Exel7284	yes	no
Df(3R)BSC321	FBab0045290	FBrf0204502	P{XP}jigr1[d04192]	FBti0069003	3R:21463548--21463549	96E6	1	PBac{WH}CG4743[f03065]	FBti0042191	3R:21506240--21506241	96E9	1	P+PBac{XP5.WH5}BSC321	white eyes			yes	no
Df(3R)BSC322	FBab0045150	FBrf0200248	P{XP}larp[d05056]	FBti0055722	3R:24152042	98C3	1	PBac{WH}CG10011[f01587]	FBti0050070	3R:24453047--24453048	98D7	1	P+PBac{XP5.WH5}BSC322	white eyes	fkh[6]		yes	no
Df(2L)BSC323	FBab0045130	FBrf0200221	PBac{WH}Pde1c[f02409]	FBti0042123	2L:11870516--11870517	33A5	1	P{XP}d10374	FBti0057086	2L:12055450	33C1	1	P+PBac{XP5.WH5}BSC323	white eyes		Df(2L)Exel6031, Df(2L)Exel6030	yes	no
Df(2L)BSC324	FBab0045131	FBrf0200222	P{XP}d02060	FBti0054723	2L:7249632--7249633	27E7	1	PBac{WH}CG13793[f01503]	FBti0042012	2L:7718009--7718010	28C1	1	P+PBac{XP5.WH5}BSC324	white eyes	wg[Sp-1], wg[1], Wnt4[C1]		yes	no
Df(2L)BSC325	FBab0045132	FBrf0200223	P{XP}d03995	FBti0078102	2L:16716542	36A11	1	PBac{WH}tweek[f05507]	FBti0052395	2L:16889199--16889200	36B3	1	P+PBac{XP5.WH5}BSC325	white eyes	glu[k08819]	Df(2L)Exel6039	yes	no
Df(2R)BSC326	FBab0045144	FBrf0200235	P{XP}bin3[d04812]	FBti0078116	2R:2123567	42A14	3	PBac{WH}phtf[f01263]	FBti0049835	2R:2633534--2633535	42C7	1	P+PBac{XP5.WH5}BSC326	white eyes	jing[01094]	Df(2R)ED1618	yes	no
Df(2R)BSC327	FBab0045145	FBrf0200236	PBac{WH}Lsm10[f06616]	FBti0042582	2R:6709129--6709130	47C1	1	P{XP}fbl6[d01591]	FBti0078118	2R:7176089	47F1	1	P+PBac{XP5.WH5}BSC327	white eyes	CG7712[KG05594], shn[1]		yes	no
Df(2R)BSC328	FBab0045146	FBrf0200237	P{XP}CG7222[d02995]	FBti0055036	2R:6701340	47C1	1	PBac{WH}CG12384[f06686]	FBti0053093	2R:7246093--7246094	47F5	1	P+PBac{XP5.WH5}BSC328	white eyes	CG7712[KG05594], shn[1]		yes	no
Df(2R)BSC329	FBab0045147	FBrf0200238	P{XP}tou[d07714]	FBti0056467	2R:7480516--7480517	48A3	1	PBac{WH}f01279	FBti0049847	2R:7823462--7823463	48D3	1	P+PBac{XP5.WH5}BSC329	white eyes	wal[02516]		yes	no
Df(2R)BSC330	FBab0045148	FBrf0200239	PBac{WH}CG10253[f02060]	FBti0042078	2R:10818779--10818780	51D3	1	P{XP}d05873	FBti0055966	2R:11237186--11237187	51F9	1	P+PBac{XP5.WH5}BSC330	white eyes	aPKC[k06403], scb[2]		yes	no
Df(2R)BSC331	FBab0045160	FBrf0200264	P{XP}d02420	FBti0054854	2R:12756835	53D14	1	PBac{WH}f07747	FBti0053680	2R:13027428	54A1	3	P+PBac{XP5.WH5}BSC331	white eyes	RhoGEF2[04291]	Df(2R)ED2751	yes	no
Df(2L)BSC332	FBab0045291	FBrf0204503	P{XP}CG10600[d07626]	FBti0042892	2L:18839448--18839449	37B1	1	PBac{WH}Nak[f04720]	FBti0042384	2L:18958207--18958208	37B7	1	P+PBac{XP5.WH5}BSC332	white eyes	tup[1]	Df(2L)ED1203	yes	no
Df(2L)BSC333	FBab0045133	FBrf0200224	P{XP}CG31674[d00365]	FBti0042737	2L:20831385--20831386	38F1	1	PBac{WH}E2f2[f01466]	FBti0049980	2L:21155354--21155355	39A6	1	P+PBac{XP5.WH5}BSC333	white eyes	CG12050[KG03759]	Df(2L)Exel7080	yes	no
Df(2R)BSC334	FBab0045161	FBrf0200265	PBac{WH}Muc55B[f06287]	FBti0042545	2R:13938701--13938702	55B2	1	P{XP}sbb[d06808]	FBti0056249	2R:14244541--14244542	55C4	1	P+PBac{XP5.WH5}BSC334	white eyes	stau[1], fj[1], sbb[04440]		yes	no
Df(2R)BSC335	FBab0045224	FBrf0200387	P{XP}d09298	FBti0056826	2R:14285866--14285936	55C6	1	PBac{WH}Cyp12b2[f06569]	FBti0053022	2R:14643268--14643269	55F1	1	P+PBac{XP5.WH5}BSC335	white eyes		Df(2R)ED3683, Df(2R)ED3636	yes	no
Df(2R)BSC336	FBab0045162	FBrf0200266	P{XP}CG30015[d06273]	FBti0056079	2R:6761890--6761891	47C5	1	PBac{WH}f04570	FBti0051855	2R:7130438--7130439	47E1	1	P+PBac{XP5.WH5}BSC336	white eyes	CG7712[KG05594], shn[1]		yes	no
Df(2R)BSC337	FBab0045225	FBrf0200388	PBac{WH}CG10916[f03629]	FBti0042256	2R:14061074--14061075	55B11	1	P{XP}d02080	FBti0054732	2R:14328451--14328452	55C9	1	P+PBac{XP5.WH5}BSC337	white eyes	sbb[04440]	Df(2R)ED3636	yes	no
Df(2R)BSC338	FBab0045163	FBrf0200267	P{XP}olf186-F[d06331]	FBti0056095	2R:13742225--13742255	54F1	1	PBac{WH}f02733	FBti0050794	2R:13928167--13928168	55B1	1	P+PBac{XP5.WH5}BSC338	white eyes	thr[1]	Df(2R)PC4	yes	no
Df(2R)BSC339	FBab0045164	FBrf0200268	PBac{WH}mRpS28[f03356]	FBti0042224	2R:14502154--14502155	55E2	1	P{XP}d04157	FBti0055435	2R:14717233--14717234	55F6	1	P+PBac{XP5.WH5}BSC339	white eyes		Df(2R)Exel7157, Df(2R)Exel7158	yes	no
Df(2L)BSC340	FBab0045134	FBrf0200225	P{XP}CG31729[d01914]	FBti0068642	2L:13290512--13290513	34B4	1	PBac{RB}CG31855[e03029]	FBti0041662	2L:13369329--13369330	34B8	1	P+PBac{XP5.RB3}BSC340	white eyes	Nnp-1[k07826]	Df(2L)BSC30	yes	no
Df(2L)BSC341	FBab0045135	FBrf0200226	P{XP}Catsup[d07915]	FBti0056516	2L:19041922--19041923	37B11	1	PBac{RB}CG17350[e03687]	FBti0041739	2L:19381719--19381720	37D3	1	P+PBac{XP5.RB3}BSC341	white eyes	Catsup[1], l(2)37Bb[2]		yes	no
Df(2L)BSC342	FBab0045136	FBrf0200227	PBac{WH}CG34367[f00117]	FBti0041860	2L:10349603--10349604	31D9	1	P{XP}d08708	FBti0073781	2L:10457595	31E5	3	P+PBac{XP5.WH5}BSC342	white eyes	cdc2[E1-23], da[1], RpS27A[mfs31]		no	no
Df(2L)BSC343	FBab0045137	FBrf0200228	PBac{WH}RfC38[f07177]	FBti0053380	2L:11130043--11130206	32D4	1	P{XP}d07743	FBti0069828	2L:11445740--11445741	32F2	1	P+PBac{XP5.WH5}BSC343	white eyes	ab[1], cmet[04431], salm[1]		no	no
Df(2L)BSC344	FBab0045138	FBrf0200229	P{XP}d05987	FBti0056003	2L:12832803--12832804	34A1	1	PBac{RB}e03953	FBti0048578	2L:13245767--13245768	34B1	1	P+PBac{XP5.RB3}BSC344	white eyes	Vha68-2[s4214]	Df(2L)Exel7055	yes	no
Df(2L)BSC345	FBab0045139	FBrf0200230	P{XP}d03477	FBti0055214	2L:13878659	34E1	3	PBac{RB}Ance-3[e02962]	FBti0048011	2L:13952947--13952948	34E5	1	P+PBac{XP5.RB3}BSC345	white eyes		Df(2L)b87e25, Df(2L)BSC252	yes	no
Df(2R)BSC346	FBab0045165	FBrf0200269	PBac{WH}f04779	FBti0051983	2R:11105513	51E7	1	P{XP}CG30089[d01337]	FBti0054449	2R:11622948--11622949	52C2	1	P+PBac{XP5.WH5}BSC346	white eyes	dup[PA77], scb[1]		yes	no
Df(2R)BSC347	FBab0045166	FBrf0200270	PBac{WH}CG10936[f02448]	FBti0067476	2R:13522003--13522004	54D2	1	P{XP}d02678	FBti0054930	2R:13680154	54E9	3	P+PBac{XP5.WH5}BSC347	white eyes	sub[1]	Df(2R)Exel7149	yes	no
Df(2R)BSC348	FBab0045167	FBrf0200271	P{XP}CG6424[d09044]	FBti0056778	2R:13603768--13603976	54E1	1	PBac{WH}f03622	FBti0051349	2R:13635666--13635765	54E7	1	P+PBac{XP5.WH5}BSC348	white eyes	sub[1]		yes	no
Df(2R)BSC349	FBab0045168	FBrf0200272	P{XP}d01394	FBti0054469	2R:14954438--14954439	56B2	1	PBac{RB}CG18606[e04639]	FBti0041846	2R:15175279--15175303	56C8	1	P+PBac{XP5.RB3}BSC349	white eyes	rib[1]		yes	no
Df(2R)BSC350	FBab0045169	FBrf0200273	P{XP}gem[d00231]	FBti0053960	2R:6012734--6012735	46F1	1	PBac{RB}CAP[e00006]	FBti0046152	2R:6160583--6160584	46F9	1	P+PBac{XP5.RB3}BSC350	white eyes	Hr46[k10308], Syb[k07703]	Df(2R)BSC281	yes	no
Df(1)BSC351	FBab0045127	FBrf0200218	PBac{WH}CG14439[f06522]	FBti0042571	X:6642420--6642436	6C11	1	P{XP}d06258	FBti0069467	X:6754785--6754786	6D7	1	P+PBac{XP5.WH5}BSC351	white eyes	shf[2], sov[2]		yes	no
Df(1)BSC352	FBab0045128	FBrf0200219	PBac{WH}f06492	FBti0052978	X:18011500	16F7	3	P{XP}CrebB-17A[d01424]	FBti0054483	X:18268917--18268918	17A8	1	P+PBac{XP5.WH5}BSC352	white eyes		Df(1)BSC352	yes	no
Df(2L)BSC353	FBab0045140	FBrf0200231	PBac{WH}Gpdh[f02250]	FBti0050488	2L:5944021--5944022	26A3	1	P{XP}ade2[d06349]	FBti0056101	2L:6045927--6045928	26B3	1	P+PBac{XP5.WH5}BSC353	white eyes	Vm26Ab[QJ42], chic[221]		no	no
Df(2L)BSC354	FBab0045141	FBrf0200232	P{XP}d11570	FBti0070691	2L:6465705--6465706	26D7	1	PBac{WH}f07568	FBti0068281	2L:6557462--6557463	26E3	1	P+PBac{XP5.WH5}BSC354	white eyes	eya[cli-IID], eya[2]		yes	no
Df(2R)BSC355	FBab0045170	FBrf0200274	P{XP}CG14478[d09297]	FBti0070156	2R:13349851--13349852	54B16	1	PBac{WH}eIF3-S9[f05638]	FBti0052476	2R:13424177--13424178	54C3	1	P+PBac{XP5.WH5}BSC355	white eyes		Df(2R)BSC161	yes	yes
Df(2R)BSC356	FBab0045171	FBrf0200275	PBac{WH}yki[f06249]	FBti0052841	2R:19955762--19955763	60B8	1	P{XP}CG3376[d09724]	FBti0042937	2R:20145426--20145427	60C4	1	P+PBac{XP5.WH5}BSC356	white eyes	gek[09373], spag[k12101]		yes	no
Df(2R)BSC357	FBab0045172	FBrf0200276	PBac{WH}Tfb1[f03351]	FBti0051178	2R:10251390--10251391	50F6	1	P{XP}d06361	FBti0069488	2R:10601191--10601192	51C1	1	P+PBac{XP5.WH5}BSC357	white eyes	phyl[2245], Asx[1], ttv[k11904]		yes	no
Df(2R)BSC358	FBab0045173	FBrf0200277	PBac{WH}CG9067[f01295]	FBti0041990	2R:7166522--7166523	47E5	1	P{XP}d05203	FBti0078496	2R:7271757	47F8	1	P+PBac{XP5.WH5}BSC358	white eyes		Df(2R)ED2155	yes	no
Df(2R)BSC359	FBab0045174	FBrf0200278	PBac{WH}Cbp53E[f00876]	FBti0041949	2R:12872142--12872143	53E4	1	P{XP}GstS1[d07643]	FBti0069804	2R:12984820--12984821	53F8	1	P+PBac{XP5.WH5}BSC359	white eyes	RhoGEF2[04291]	Df(2R)ED2751	yes	no
Df(2R)BSC360	FBab0045175	FBrf0200279	P{XP}Fkbp13[d02985]	FBti0055031	2R:17384714--17384715	57E6	1	PBac{WH}f04846	FBti0052024	2R:17857744	58A4	3	P+PBac{XP5.WH5}BSC360	white eyes	Egfr[f2]	Df(2R)Exel6076	yes	no
Df(2R)BSC361	FBab0045176	FBrf0200280	PBac{WH}f03301	FBti0051147	2R:9648768--9648817	50C3	1	P{XP}CG6357[d03281]	FBti0042794	2R:10179665--10179666	50F1	1	P+PBac{XP5.WH5}BSC361	white eyes	fl(2)d[k16105]		yes	no
Df(3L)BSC362	FBab0045188	FBrf0200293	PBac{WH}f03039	FBti0050982	3L:306168--306169	61C1	1	P{XP}d07196	FBti0056350	3L:628171	61C7	3	P+PBac{XP5.WH5}BSC362	white eyes	trh[10512]	Df(3L)BSC247	yes	no
Df(3L)BSC363	FBab0045189	FBrf0200294	PBac{WH}bab1[f02681]	FBti0050758	3L:1074839--1074840	61E3	1	P{XP}d01193	FBti0077314	3L:1334579	61F6	1	P+PBac{XP5.WH5}BSC363	white eyes	Sac1[BG02228], Klp61F[07012]		yes	no
Df(3L)BSC364	FBab0045190	FBrf0200295	P{XP}α-Spec[d03930]	FBti0055366	3L:1794841--1794847	62B4	1	PBac{WH}zormin[f00549]	FBti0049365	3L:2126186--2126187	62C4	1	P+PBac{XP5.WH5}BSC364	white eyes	sls[1]	Df(3L)ED4284	yes	no
Df(3L)BSC365	FBab0045191	FBrf0200296	P{XP}d10752	FBti0057170	3L:1869419--1869420	62B7	1	PBac{WH}CG9018[f03052]	FBti0042189	3L:2235406--2235407	62D3	1	P+PBac{XP5.WH5}BSC365	white eyes	sls[1]	Df(3L)ED4284	yes	no
Df(3L)BSC366	FBab0045156	FBrf0200254	PBac{WH}CG1887[f07156]	FBti0042640	3L:1894398--1894411	62B9	1	P{XP}d09160	FBti0056805	3L:2170963--2170964	62D1	1	P+PBac{XP5.WH5}BSC366	white eyes	sls[1]		yes	no
Df(3L)BSC367	FBab0045192	FBrf0200297	P{XP}Sk2[d05405]	FBti0055842	3L:3047162--3047163	63A3	1	PBac{WH}CG14962[f03417]	FBti0051220	3L:3165999--3166029	63B8	1	P+PBac{XP5.WH5}BSC367	white eyes	rasp[m47]		yes	no
Df(3L)BSC368	FBab0045193	FBrf0200298	PBac{WH}f01986	FBti0050330	3L:3759821	63F1	3	P{XP}CG11593[d06001]	FBti0042836	3L:4040635--4040636	64A4	1	P+PBac{XP5.WH5}BSC368	white eyes	Awh[63Ea-1], Sc2[1]		yes	no
Df(3L)BSC369	FBab0045152	FBrf0200250	PBac{WH}f04973a	FBti0067837	3L:3967594	64A1	1	P{XP}ens[d02685]	FBti0054933	3L:4134154--4134155	64A7	1	P+PBac{XP5.WH5}BSC369	white eyes	wit[A12], Faa[A9]		yes	no
Df(3L)BSC370	FBab0045194	FBrf0200299	P{XP}d10537	FBti0057126	3L:4188090	64A10	3	PBac{WH}f06996	FBti0053272	3L:4309252--4309267	64B1	1	P+PBac{XP5.WH5}BSC370	white eyes	pav[B200]		yes	no
Df(3L)BSC371	FBab0045216	FBrf0200322	PBac{WH}CG17150[f03522]	FBti0042245	3L:4868209--4868210	64C1	1	P{XP}Blimp-1[d06859]	FBti0056262	3L:5627605--5627606	64E1	1	P+PBac{XP5.WH5}BSC371	white eyes	Klp64D[k1], CG4769[KG05986]		yes	no
Df(3L)BSC372	FBab0045154	FBrf0200252	P{XP}d08991	FBti0056771	3L:4976295--4976296	64C4	1	PBac{WH}CG5150[f05027]	FBti0042418	3L:5590510--5590511	64D5	1	P+PBac{XP5.WH5}BSC372	white eyes	Klp64D[k1], sinu[06524]		yes	no
Df(3L)BSC373	FBab0045214	FBrf0200320	PBac{WH}CG10289[f02530]	FBti0042132	3L:6166678--6166681	65A7	1	P{XP}d00856	FBti0054231	3L:6249841--6249842	65A10	1	P+PBac{XP5.WH5}BSC373	white eyes		Df(3L)Exel6108	yes	no
Df(3L)BSC374	FBab0045195	FBrf0200300	P{XP}sgl[d09725]	FBti0056932	3L:6957557--6957558	65D5	1	PBac{WH}mp[f03008]	FBti0050964	3L:7032144--7032145	65E2	1	P+PBac{XP5.WH5}BSC374	white eyes	bin[I1]		yes	no
Df(3L)BSC375	FBab0045213	FBrf0200319	PBac{WH}f03786	FBti0051440	3L:7510880--7510881	66A3	1	P{XP}pbl[d06970]	FBti0056293	3L:7904179--7904180	66A19	1	P+PBac{XP5.WH5}BSC375	white eyes	Pdp1[P205], pbl[3]		yes	no
Df(3L)BSC376	FBab0045217	FBrf0200323	PBac{WH}f05408	FBti0052340	3L:8130570--8130573	66B8	1	P{XP}Idh[d05509]	FBti0069308	3L:8354042--8354043	66C8	1	P+PBac{XP5.WH5}BSC376	white eyes	Nmt[j1C7]		yes	no
Df(3L)BSC377	FBab0045196	FBrf0200301	PBac{WH}CG32066[f02620]	FBti0050722	3L:10647813--10647843	67E5	1	P{XP}Mocs1[d03517]	FBti0055225	3L:11063752	68A4	3	P+PBac{XP5.WH5}BSC377	white eyes	tna[rI075]		yes	no
Df(3L)BSC378	FBab0045212	FBrf0200318	PBac{WH}f05450	FBti0052363	3L:10735369--10735370	67E7	1	P{XP}d07141	FBti0056336	3L:11091445	68A6	3	P+PBac{XP5.WH5}BSC378	white eyes	tna[rI075]		yes	no
Df(3L)BSC379	FBab0045197	FBrf0200302	PBac{WH}GlcAT-P[f03130]	FBti0051037	3L:11178663--11178664	68B1	1	P{XP}chrb[d03716]	FBti0055295	3L:11484683--11484684	68C10	1	P+PBac{XP5.WH5}BSC379	white eyes		Df(3L)vin5, Df(3L)ED4470	yes	no
Df(3L)BSC380	FBab0045215	FBrf0200321	P{XP}d00806	FBti0054209	3L:12280937--12280938	69A5	1	PBac{WH}sowah[f01127]	FBti0041980	3L:12548905--12548906	69C7	1	P+PBac{XP5.WH5}BSC380	white eyes	eyg[1]		yes	no
Df(3L)BSC381	FBab0045211	FBrf0200317	PBac{WH}CG10638[f01666]	FBti0050131	3L:12494139--12494140	69C4	1	P{XP}CG14118[d06432]	FBti0042849	3L:12885543--12885642	69E8	1	P+PBac{XP5.WH5}BSC381	white eyes	Ptp69D[1]		yes	no
Df(2R)BSC382	FBab0045177	FBrf0200281	P{XP}d01688	FBti0054584	2R:12663668--12663669	53D8	1	PBac{RB}inaC[e00783]	FBti0041429	2R:12789129--12789130	53E1	1	P+PBac{XP5.RB3}BSC382	white eyes		Df(2R)ED3181	yes	no
Df(2R)BSC383	FBab0045182	FBrf0200287	PBac{RB}CG6347[e00490]	FBti0041405	2R:9726983--9726984	50C6	1	P{XP}mam[d01063]	FBti0054338	2R:9912383--9912384	50D2	1	P+PBac{XP5.RB3}BSC383	white eyes	shot[3], mam[8]		yes	no
Df(3L)BSC384	FBab0045198	FBrf0200303	PBac{RB}oxt[e01393]	FBti0047062	3L:2259730--2259731	62D4	1	P{XP}DmsR-1[d08975]	FBti0056762	3L:2322813--2322814	62D6	1	P+PBac{XP5.RB3}BSC384	white eyes	ecd[1], yellow-g[EY01493]		yes	no
Df(3L)BSC385	FBab0045199	FBrf0200304	PBac{RB}oxt[e01393]	FBti0047062	3L:2259730--2259731	62D4	1	P{XP}CG42669[d04304]	FBti0055489	3L:2417381--2417382	62E1	1	P+PBac{XP5.RB3}BSC385	white eyes	ecd[1], yellow-g[EY01493]		yes	no
Df(3L)BSC386	FBab0045200	FBrf0200305	P{XP}Sk2[d05405]	FBti0055842	3L:3047162--3047163	63A3	1	PBac{RB}CG32280[e03473]	FBti0041713	3L:3169057--3169058	63B8	1	P+PBac{XP5.RB3}BSC386	white eyes	rasp[m47]		yes	no
Df(3L)BSC387	FBab0045201	FBrf0200306	PBac{RB}e00993	FBti0046791	3L:5551776--5551777	64D3	1	P{XP}Blimp-1[d06859]	FBti0056262	3L:5627605--5627606	64E1	1	P+PBac{XP5.RB3}BSC387	white eyes	sinu[06524]		yes	no
Df(3L)BSC388	FBab0045202	FBrf0200307	P{XP}d03852	FBti0055341	3L:7643513--7643514	66A8	1	PBac{RB}e03262	FBti0048191	3L:8184286--8184287	66B11	1	P+PBac{XP5.RB3}BSC388	white eyes	Pdp1[P205], pbl[3]		yes	no
Df(3L)BSC389	FBab0045203	FBrf0200308	P{XP}d06654	FBti0056198	3L:8415284--8415285	66C12	1	PBac{RB}CG43078[e04124]	FBti0048684	3L:8582696--8582697	66D8	1	P+PBac{XP5.RB3}BSC389	white eyes	Gug[03928], foi[j8E8]		yes	no
Df(3L)BSC390	FBab0045204	FBrf0200309	PBac{WH}CG4942[f00751]	FBti0041932	3L:9066301--9066302	66F4	1	P{XP}Hsp67Bc[d06009]	FBti0042837	3L:9365712--9365713	67B2	1	P+PBac{XP5.WH5}BSC390	white eyes	bol[1], Rdl[1]		yes	no
Df(3L)BSC391	FBab0045219	FBrf0200325	PBac{WH}f07672	FBti0053636	3L:9439869--9439870	67B7	1	P{XP}d01848	FBti0072942	3L:9690291	67C5	1	P+PBac{XP5.WH5}BSC391	white eyes	fry[02240], alphaTub67C[1]		yes	no
Df(3L)BSC392	FBab0045218	FBrf0200324	PBac{WH}fry[f01845]	FBti0050243	3L:9671802--9671803	67C4	1	P{XP}nudE[d10518]	FBti0057122	3L:9892354--9892355	67D1	1	P+PBac{XP5.WH5}BSC392	white eyes	alphaTub67C[1]		yes	no
Df(3L)BSC393	FBab0045205	FBrf0200310	P{XP}vsg[d03524]	FBti0055228	3L:9707771--9707772	67C5	1	PBac{RB}iPLA2-VIA[e00344]	FBti0046366	3L:9853694--9853695	67C11	1	P+PBac{XP5.RB3}BSC393	white eyes	Gap1[B2]		yes	no
Df(3L)BSC394	FBab0045158	FBrf0200256	PBac{WH}f01812	FBti0050222	3L:9805480--9805481	67C9	1	P{XP}nudE[d10518]	FBti0057122	3L:9892354--9892355	67D1	1	P+PBac{XP5.WH5}BSC394	white eyes	Gap1[B2]		yes	no
Df(3L)BSC395	FBab0045206	FBrf0200311	PBac{RB}CG6928[e01931]	FBti0047395	3L:11997641--11997642	68F1	1	P{XP}Sema-5c[d03723]	FBti0055298	3L:12074922	68F2	1	P+PBac{XP5.RB3}BSC395	white eyes	rols[08232]		yes	no
Df(3L)BSC396	FBab0045207	FBrf0200312	P{XP}d09934	FBti0056979	3L:12104338--12104339	68F3	1	PBac{RB}CG5645[e03479]	FBti0041715	3L:12129561	68F5	1	P+PBac{XP5.RB3}BSC396	white eyes	l(3)j2D3[j2D3]		yes	no
Df(3R)BSC397	FBab0045209	FBrf0200314	PBac{RB}e01519	FBti0047146	3R:20460987--20460988	96A13	1	P{XP}d06348	FBti0056100	3R:20625436--20625437	96A22	1	P+PBac{XP5.RB3}BSC397	white eyes	tld[B4]	Df(3R)Exel6200	yes	no
Df(2R)BSC398	FBab0045183	FBrf0200288	PBac{RB}Flo[e02554]	FBti0047752	2R:11456133--11456134	52A13	1	P{XP}d00680	FBti0054161	2R:11809624--11809625	52D2	1	P+PBac{XP5.RB3}BSC398	white eyes	sli[2]	Df(2R)BSC308	yes	no
Df(2R)BSC399	FBab0045184	FBrf0200289	P{XP}CG5224[d01951]	FBti0054683	2R:14391374--14391375	55D1	1	PBac{RB}Hs3st-A[e00779]	FBti0041428	2R:14618276--14618277	55E10	1	P+PBac{XP5.RB3}BSC399	white eyes		Df(2R)PC4	yes	no
Df(2R)BSC400	FBab0045151	FBrf0200249	PBac{WH}CG16868[f02176]	FBti0050446	2R:16171732--16171733	56F16	1	P{XP}d10661	FBti0070465	2R:16585800--16585801	57B1	1	P+PBac{XP5.WH5}BSC400	white eyes	exu[1]	Df(2R)BSC19	yes	no
Df(2R)BSC401	FBab0045159	FBrf0200257	PBac{WH}CG18327[f01465]	FBti0042008	2R:10055554--10055555	50E1	1	P{XP}d01851	FBti0054645	2R:10100288--10100289	50E4	1	P+PBac{XP5.WH5}BSC401	white eyes	Sox15[KG09145]		yes	no
Df(2R)BSC402	FBab0045185	FBrf0200290	PBac{RB}CG11180[e03938]	FBti0041770	2R:16510728--16510729	57A8	1	P{XP}d10661	FBti0070465	2R:16585800--16585801	57B1	1	P+PBac{XP5.RB3}BSC402	white eyes	exu[1]		yes	no
Df(2R)BSC403	FBab0045186	FBrf0200291	PBac{RB}Rcd6[e00423]	FBti0041400	2R:16518065--16518066	57A8	1	P{XP}d10661	FBti0070465	2R:16585800--16585801	57B1	1	P+PBac{XP5.RB3}BSC403	white eyes	exu[1]	Df(2R)Exel6070	yes	no
Df(2R)BSC404	FBab0045153	FBrf0200251	P{XP}Fem-1[d02039]	FBti0054716	2R:16554778--16554779	57A9	1	PBac{WH}f03917	FBti0051511	2R:16770203--16770204	57B4	1	P+PBac{XP5.WH5}BSC404	white eyes	exu[1], insc[P49]		yes	no
Df(1)BSC405	FBab0045129	FBrf0200220	P{XP}d03790	FBti0055321	X:17724792--17724879	16D5	1	PBac{RB}scu[e00459]	FBti0046449	X:17986864--17986865	16F6	1	P+PBac{XP5.RB3}BSC405	white eyes			yes	yes
Df(2R)BSC406	FBab0045187	FBrf0200292	P{XP}CG14478[d09297]	FBti0070156	2R:13349851--13349852	54B16	1	PBac{RB}Apc10[e01070]	FBti0041467	2R:13405631--13405632	54C1	1	P+PBac{XP5.RB3}BSC406	white eyes		Df(2R)BSC161	yes	no
Df(2L)BSC407	FBab0045292	FBrf0204504	PBac{RB}CG6579[e01628]	FBti0041522	2L:12175437	33D2	1	P{XP}pdm2[d09994]	FBti0042945	2L:12657948	33F2	1	P+PBac{XP5.RB3}BSC407	white eyes	bun[00255], Elf[LR16], aret[01284]		yes	no
Df(2R)BSC408	FBab0045293	FBrf0204505	P{XP}d03653	FBti0055276	2R:5296452	45D4	3	PBac{WH}CG1814[f04141]	FBti0051605	2R:5466121	45F4	1	P+PBac{XP5.WH5}BSC408	white eyes	Wnt2[L], Wnt2[I]		yes	no
Df(2R)BSC409	FBab0045294	FBrf0204506	PBac{RB}Or49a[e02161]	FBti0041570	2R:8280674--8280675	49A2	1	P{XP}d03855	FBti0068938	2R:8361717--8361718	49A7	1	P+PBac{XP5.RB3}BSC409	white eyes	Lac[BG01462]	Df(2R)Exel6061, Df(2R)BSC305	yes	no
Df(3L)BSC410	FBab0045295	FBrf0204507	P{XP}scny[d06513]	FBti0056155	3L:5763773--5763774	64E7	1	PBac{WH}CG8270[f03412]	FBti0042230	3L:6483285--6483286	65B3	1	P+PBac{XP5.WH5}BSC410	white eyes	vn[C221], loj[04026]		yes	no
Df(3L)BSC411	FBab0045296	FBrf0204508	P{XP}CG10479[d08677]	FBti0056696	3L:5969060--5969061	65A2	1	PBac{WH}Glu-RI[f05411]	FBti0042445	3L:6618726--6618729	65C1	1	P+PBac{XP5.WH5}BSC411	white eyes	loj[04026]		yes	no
Df(3L)BSC412	FBab0045297	FBrf0204509	P{XP}d01275	FBti0054428	3L:2656263--2656264	62E8	1	PBac{WH}Mrtf[f02572]	FBti0050691	3L:2765425--2765426	62F3	1	P+PBac{XP5.WH5}BSC412	white eyes		Df(3L)Exel6091, Df(3L)BSC23	yes	no
Df(3L)BSC413	FBab0045298	FBrf0204510	P{XP}d01629	FBti0054564	3L:12461203--12461204	69C2	1	PBac{WH}MICAL-like[f05713]	FBti0042483	3L:13008684--13008685	69F5	1	P+PBac{XP5.WH5}BSC413	white eyes	Ptp69D[1]	Df(3L)ED4483	yes	no
Df(3L)BSC414	FBab0045407	FBrf0204800	P{XP}d08379	FBti0069945	3L:16962973--16962974	73E1	1	PBac{WH}f01614	FBti0050092	3L:17469226--17469227	74C3	1	P+PBac{XP5.WH5}BSC414	white eyes	blot[01658], frc[L6750]		yes	no
Df(3L)BSC415	FBab0045299	FBrf0204511	PBac{WH}f01137	FBti0067329	3L:17332971--17332972	74A5	1	P{XP}d02182	FBti0054765	3L:17834548--17834549	75A4	1	P+PBac{XP5.WH5}BSC415	white eyes	Eip74EF[neo24], blot[01658], frc[L6750]		yes	no
Df(3L)BSC416	FBab0045285	FBrf0204497	PBac{WH}f05394	FBti0052332	3L:18572607--18572608	75D2	1	P{XP}d10512	FBti0057120	3L:18884362	75E4	1	P+PBac{XP5.WH5}BSC416	white eyes	not[02069], ftz-f1[03649]		yes	no
Df(3L)BSC417	FBab0045286	FBrf0204498	P{XP}fz2[d04722]	FBti0055622	3L:19163798--19163799	76A1	1	PBac{WH}f03787	FBti0051441	3L:19597367--19597466	76B9	1	P+PBac{XP5.WH5}BSC417	white eyes	ash1[B1], Taf6[1]		yes	no
Df(3L)BSC418	FBab0045287	FBrf0204499	P{XP}d09186	FBti0070124	3L:21375599--21375600	78C9	1	PBac{WH}CG32444[f00963]	FBti0041962	3L:21631024--21631025	78E1	1	P+PBac{XP5.WH5}BSC418	white eyes	croc[5F59], Hr78[2]		yes	no
Df(3L)BSC419	FBab0045288	FBrf0204500	P{XP}d03131	FBti0055083	3L:21218032--21218033	78C2	1	PBac{WH}AP-2[f03132]	FBti0042199	3L:21597878--21597879	78D8	1	P+PBac{XP5.WH5}BSC419	white eyes	croc[5F59]	Df(3L)Exel9066	yes	no
Df(3L)BSC420	FBab0045344	FBrf0204556	P{XP}RpLP0[d09567]	FBti0056892	3L:22069194--22069195	79B2	1	PBac{WH}f01548	FBti0050039	3L:22556391--22556392	79F1	1	P+PBac{XP5.WH5}BSC420	white eyes	Hem[03335], Aats-ile[00827], Ten-m[05309]		yes	no
Df(3R)BSC421	FBab0045345	FBrf0204557	PBac{WH}f08107	FBti0053843	3R:77491	82A1	3	P{XP}CG1090[d08005]	FBti0069880	3R:186784--186785	82A4	1	P+PBac{XP5.WH5}BSC421	white eyes	hkb[A321R1]	Df(3R)ED5020	yes	no
Df(3R)BSC422	FBab0045346	FBrf0204558	PBac{WH}f03036	FBti0050979	3R:2532402--2532403	84A5	1	P{XP}Antp[d06610]	FBti0042856	3R:2824771--2824772	84B2	1	P+PBac{XP5.WH5}BSC422	white eyes	zen[7], Antp[1], Dfd[14]		yes	no
Df(3R)BSC423	FBab0045347	FBrf0204559	P{XP}lap[d09643]	FBti0056909	3R:3012954	84D1	1	PBac{WH}f05976	FBti0052674	3R:3222044--3222045	84D5	1	P+PBac{XP5.WH5}BSC423	white eyes	lap[1], Gld[n2], rn[16]		yes	no
Df(2R)BSC424	FBab0045348	FBrf0204560	PBac{WH}Tbp[f00190]	FBti0041867	2R:17575071--17575072	57F8	1	P{XP}CG4752[d07156]	FBti0042877	2R:18365870--18365871	58E3	1	P+PBac{XP5.WH5}BSC424	white eyes	dve[01738]	Df(2R)ED3943	yes	no
Df(2R)BSC425	FBab0045405	FBrf0204794	P{XP}d01323	FBti0101467	2R:8146790	48F1	1	PBac{WH}CG13155[f03327]	FBti0042220	2R:8268308--8268309	49A1	1	P+PBac{XP5.WH5}BSC425	white eyes	Cam[k04213]	Df(2R)Exel6061	yes	no
Df(3L)BSC426	FBab0045349	FBrf0204561	PBac{WH}CG13926[f01052]	FBti0041973	3L:1618336--1618337	62A8	1	P{XP}GC[d04894]	FBti0055677	3L:1628101	62A9	1	P+PBac{XP5.WH5}BSC426	white eyes			yes	no
Df(2R)BSC427	FBab0045350	FBrf0204562	PBac{RB}e04001	FBti0048602	2R:11422223--11422224	52A10	1	P{XP}d00680	FBti0054161	2R:11809624--11809625	52D2	1	P+PBac{XP5.RB3}BSC427	white eyes		Df(2R)BSC308, Df(2R)Exel6285	yes	no
Df(3L)BSC428	FBab0045351	FBrf0204563	PBac{RB}spz5[e03444]	FBti0041710	3L:2887990--2887991	63A1	1	P{XP}CG2162[d00188]	FBti0053937	3L:3036953--3036954	63A3	1	P+PBac{XP5.RB3}BSC428	white eyes	aly[1]	Df(3L)BSC23	yes	no
Df(2R)BSC429	FBab0045406	FBrf0204795	PBac{RB}CR30478[e00165]	FBti0041362	2R:10657714--10657715	51C2	1	P{XP}d03333	FBti0055164	2R:10761429--10761430	51D1	1	P+PBac{XP5.RB3}BSC429	white eyes	kn[1], SMC2[jsl2]		yes	no
Df(2R)BSC430	FBab0045352	FBrf0204564	PBac{RB}e04700	FBti0067230	2R:16418477--16418478	57A4	1	P{XP}d05955	FBti0069405	2R:16471969--16471970	57A6	1	P+PBac{XP5.RB3}BSC430	white eyes		Df(2R)D4, Df(2R)exu1	yes	no
Df(3L)BSC431	FBab0045353	FBrf0204565	P{XP}d01620	FBti0054559	3L:1208395--1208396	61F3	1	PBac{RB}Rac1[e03245]	FBti0048180	3L:1302598--1302599	61F5	1	P+PBac{XP5.RB3}BSC431	white eyes	Sac1[BG02228], Klp61F[07012]		yes	no
Df(3L)BSC432	FBab0045354	FBrf0204566	P{XP}Rbp6[d11241]	FBti0057247	3L:17142023--17142024	73F2	1	PBac{RB}e01830	FBti0047337	3L:17649574--17649575	74E4	1	P+PBac{XP5.RB3}BSC432	white eyes	blot[01658], Eip74EF[neo24]		yes	no
Df(2R)BSC433	FBab0045257	FBrf0204468	PBac{WH}CG6967[f07741]	FBti0042696	2R:12950420--12950421	53F4	1	P{XP}GstS1[d07643]	FBti0069804	2R:12984820--12984821	53F8	1	P+PBac{XP5.WH5}BSC433	white eyes			yes	no
Df(2R)BSC434	FBab0045258	FBrf0204469	P{XP}clu[d06837]	FBti0069603	2R:12075259	52F6	1	PBac{WH}krimp[f06583]	FBti0042577	2R:12128184--12128185	53A1	1	P+PBac{XP5.WH5}BSC434	white eyes	shark[1]	Df(2R)Exel6063	yes	no
Df(3L)BSC435	FBab0045259	FBrf0204470	PBac{WH}CG7632[f05428]	FBti0052351	3L:21297839--21297842	78C6	1	P{XP}CG7370[d06092]	FBti0056027	3L:21763718--21763719	78F1	1	P+PBac{XP5.WH5}BSC435	white eyes	croc[5F59], Hr78[2]		yes	no
Df(3L)BSC436	FBab0045260	FBrf0204471	PBac{WH}f05897	FBti0052628	3L:4801078--4801079	64B17	1	P{XP}d08232	FBti0056588	3L:4976311--4976312	64C4	1	P+PBac{XP5.WH5}BSC436	white eyes	Dhc64C[4-19]	Df(3L)Exel6102	yes	no
Df(3L)BSC437	FBab0045261	FBrf0204472	PBac{WH}S6k[f07622]	FBti0053605	3L:5792878--5792879	64E8	1	P{XP}CG33523[d03153]	FBti0068838	3L:5919744--5919745	65A1	1	P+PBac{XP5.WH5}BSC437	white eyes	vn[C221]		yes	no
Df(3L)BSC438	FBab0045262	FBrf0204473	P{XP}scny[d06513]	FBti0056155	3L:5763773--5763774	64E7	1	PBac{WH}f05972	FBti0052671	3L:5888726--5888747	64F4	1	P+PBac{XP5.WH5}BSC438	white eyes	vn[C221]		yes	no
Df(3L)BSC439	FBab0045263	FBrf0204474	P{XP}d05504	FBti0055866	3L:10500147--10500148	67E4	1	PBac{WH}f03058	FBti0042190	3L:10957205--10957206	68A1	1	P+PBac{XP5.WH5}BSC439	white eyes	tna[rI075]		yes	no
Df(3L)BSC440	FBab0045264	FBrf0204475	P{XP}d06287	FBti0100995	3L:708206	61C8	1	PBac{WH}f03465	FBti0051251	3L:826770	61D2	3	P+PBac{XP5.WH5}BSC440	white eyes	emc[1]	Df(3L)ED202	yes	no
Df(3L)BSC441	FBab0045265	FBrf0204476	PBac{WH}CG17839[f07523]	FBti0053548	3L:14861977--14861978	71A1	1	P{XP}d03648	FBti0055274	3L:15091831	71B4	3	P+PBac{XP5.WH5}BSC441	white eyes	mnd[BG01434]	Df(3L)Exel6125	yes	no
Df(3L)BSC442	FBab0045266	FBrf0204477	PBac{WH}f01863	FBti0050255	3L:15467849--15467850	71D2	1	P{XP}comm3[d08893]	FBti0056748	3L:15613088--15613089	71E3	1	P+PBac{XP5.WH5}BSC442	white eyes	CrebA[03576]		yes	no
Df(3L)BSC443	FBab0045267	FBrf0204478	PBac{WH}f01147	FBti0049763	3L:15905348--15905349	72B1	1	P{XP}roq[d08799]	FBti0056729	3L:16371704--16371705	72E4	1	P+PBac{XP5.WH5}BSC443	white eyes	brm[2], Mbs[3], Taf4[1]		yes	no
Df(3L)BSC444	FBab0045268	FBrf0204479	PBac{WH}CG7692[f07642]	FBti0042683	3L:17346537--17346538	74A5	1	P{XP}CG7408[d09134]	FBti0042923	3L:17871939--17871940	75A7	1	P+PBac{XP5.WH5}BSC444	white eyes	blot[01658], Eip74EF[neo24]		yes	no
Df(3L)BSC445	FBab0045269	FBrf0204480	PBac{WH}f00579	FBti0049386	3L:19823829--19823830	76D1	1	P{XP}RhoGDI[d10923]	FBti0057206	3L:19922342--19922343	76D5	1	P+PBac{XP5.WH5}BSC445	white eyes	kto[1], Su(Tpl)[10]		yes	no
Df(3L)BSC446	FBab0045270	FBrf0204481	PBac{WH}f00301	FBti0049198	3L:20096977--20096978	76F1	1	P{XP}d09071	FBti0056785	3L:20191553--20191554	77A1	1	P+PBac{XP5.WH5}BSC446	white eyes	gig[109]	Df(3L)XS533	yes	no
Df(3L)BSC447	FBab0045271	FBrf0204482	PBac{WH}gogo[f05264]	FBti0042437	3L:20268484--20268485	77B1	1	P{XP}trbl[d03196]	FBti0068842	3L:20394464--20394465	77C1	1	P+PBac{XP5.WH5}BSC447	white eyes	polo[01673], DNApol-alpha60[L5], fbl[1]		yes	no
Df(3L)BSC448	FBab0045272	FBrf0204483	PBac{WH}CG32425[f01627]	FBti0042022	3L:20500567--20500986	77C6	1	P{XP}d06749	FBti0069574	3L:20723658--20723659	77E4	1	P+PBac{XP5.WH5}BSC448	white eyes	kni[ri-1]		yes	no
Df(3L)BSC449	FBab0045273	FBrf0204484	PBac{WH}CG32432[f02670]	FBti0042149	3L:20850015--20850088	77F2	1	P{XP}CG10512[d04902]	FBti0055680	3L:21196030--21196031	78C2	1	P+PBac{XP5.WH5}BSC449	white eyes	skd[2]		yes	no
Df(3L)BSC450	FBab0045274	FBrf0204485	PBac{WH}f00993	FBti0049659	3L:21725831--21725853	78E5	1	P{XP}d03182	FBti0101006	3L:21872391	79A2	3	P+PBac{XP5.WH5}BSC450	white eyes	eg[1], eg[2]	Df(3L)BSC284	yes	no
Df(3L)BSC451	FBab0045275	FBrf0204486	P{XP}RpLP0[d09567]	FBti0056892	3L:22069194--22069195	79B2	1	PBac{WH}CG14454[f00525]	FBti0049344	3L:22684788--22684831	79F5	1	P+PBac{XP5.WH5}BSC451	white eyes	Hem[03335], Aats-ile[00827], Ten-m[05309]		yes	no
Df(3L)BSC452	FBab0045276	FBrf0204487	P{XP}d00582	FBti0054119	3L:20627605	77E1	1	PBac{WH}Pka-R1[f03635]	FBti0051357	3L:20823335--20823336	77F1	1	P+PBac{XP5.WH5}BSC452	white eyes	kni[ri-1]		yes	no
Df(2L)BSC453	FBab0045394	FBrf0204777	PBac{WH}Ir31a[f06333]	FBti0042550	2L:10406406--10406513	31E1	1	P{XP}d08708	FBti0073781	2L:10457595	31E5	3	P+PBac{XP5.WH5}BSC453	white eyes	pie[54], RpS27A[mfs31]		yes	no	Stock does not share standard genetic background of other deletion stocks.
Df(2L)BSC454	FBab0045395	FBrf0204778	PBac{WH}CG3645[f02260]	FBti0042103	2L:271351--271352	21B7	1	P{XP}d10144	FBti0057548	2L:307085	21B8	3	P+PBac{XP5.WH5}BSC454	white eyes	U2af38[06751]		yes	no
Df(2L)BSC455	FBab0045277	FBrf0204488	P{XP}d08398	FBti0069949	2L:2242285--2242286	22D5	1	PBac{RB}CG3609[e02299]	FBti0041588	2L:2374023--2374024	22E1	1	P+PBac{XP5.RB3}BSC455	white eyes	Rab5[k08232]	Df(2L)Exel6007	yes	no
Df(2L)BSC456	FBab0045278	FBrf0204489	P{XP}d01181	FBti0054392	2L:479689	21D1	1	PBac{WH}pex12[f01300]	FBti0049864	2L:816225--816226	21E2	1	P+PBac{XP5.WH5}BSC456	white eyes	Hsp60B[06619]	Df(2L)BSC107	yes	no
Df(3L)BSC457	FBab0045279	FBrf0204490	PBac{WH}CG6327[f02990]	FBti0067547	3L:11039346--11039347	68A3	1	P{XP}d07141	FBti0056336	3L:11091445	68A6	3	P+PBac{XP5.WH5}BSC457	white eyes	l(3)01239[01239], l(3)01239[j9B4]		yes	no
Df(3L)BSC458	FBab0045280	FBrf0204491	PBac{WH}f01871	FBti0050259	3L:11931567--11931568	68E3	1	P{XP}Adk1[d04297]	FBti0055486	3L:12197081--12197082	69A2	1	P+PBac{XP5.WH5}BSC458	white eyes	l(3)j2D3[j2D3]		yes	no
Df(3L)BSC459	FBab0045281	FBrf0204492	P{XP}Rac2[d01612]	FBti0054555	3L:7427327--7427491	66A1	1	PBac{WH}nmo[f01083]	FBti0049722	3L:7999689--7999690	66B1	1	P+PBac{XP5.WH5}BSC459	white eyes	Pdp1[P205], Hn[r]		yes	no
Df(3R)BSC460	FBab0045282	FBrf0204493	P{XP}Mes-4[d03569]	FBti0055245	3R:23763552--23763553	98B6	1	PBac{WH}beat-VI[f05694]	FBti0052510	3R:24287373--24287380	98D2	1	P+PBac{XP5.WH5}BSC460	white eyes		Df(3R)BSC322	yes	no
Df(3R)BSC461	FBab0045283	FBrf0204494	PBac{WH}f00323	FBti0049214	3R:20829131--20829132	96B15	1	P{XP}d06042	FBti0056014	3R:21118634--21118719	96D1	1	P+PBac{XP5.WH5}BSC461	white eyes		Df(3R)Exel6201	yes	no
Df(2R)BSC462	FBab0045284	FBrf0204495	P{XP}d11699	FBti0057339	2R:16862884--16862885	57B5	1	PBac{RB}Pu[e02190]	FBti0047559	2R:17068495--17068496	57C8	1	P+PBac{XP5.RB3}BSC462	white eyes	shg[2]		yes	no
Df(2R)BSC463	FBab0045471	FBrf0205026	P{XP}d01323	FBti0101467	2R:8146790	48F1	1	PBac{WH}CG33013[f04542]	FBti0042364	2R:8252195--8252200	49A1	1	PBac{WH}CG33013[f04542]	white eyes	Cam[n339]	Df(2R)Exel6061	yes	no
Df(3R)BSC464	FBab0045330	FBrf0204542	P{XP}MTA1-like[d09140]	FBti0042924	3R:1474083--1474084	83B7	1	PBac{WH}Osi2[f05905]	FBti0052635	3R:2037668--2037669	83E1	1	P+PBac{XP5.WH5}BSC464	white eyes	cas[j1C2], Rm62[01086]		yes	no
Df(3R)BSC465	FBab0045331	FBrf0204543	P{XP}d06652	FBti0056197	3R:3132512	84D3	3	PBac{WH}mRpL1[f05962]	FBti0042511	3R:4127907--4127908	84F9	1	P+PBac{XP5.WH5}BSC465	white eyes	puc[1], grn[H10], unc-45[03692]		yes	no
Df(3R)BSC466	FBab0045332	FBrf0204544	PBac{WH}CG34384[f00482]	FBti0049317	3R:3657392--3657393	84E1	1	P{XP}d11678	FBti0057332	3R:4573406--4573407	85A10	1	P+PBac{XP5.WH5}BSC466	white eyes	hb[12], puc[1], grn[H10]		yes	no
Df(3R)BSC467	FBab0045333	FBrf0204545	PBac{WH}dpr11[f03480]	FBti0051264	3R:2365827--2365828	83F1	1	P{XP}Antp[d06610]	FBti0042856	3R:2824771--2824772	84B2	1	P+PBac{XP5.WH5}BSC467	white eyes	zen[7], Dfd[14]		yes	no
Df(3R)BSC468	FBab0045334	FBrf0204546	P{XP}SpdS[d06174]	FBti0056050	3R:5457646--5457647	85E1	1	PBac{WH}CG9444[f03469]	FBti0042236	3R:5509008--5509009	85E4	1	P+PBac{XP5.WH5}BSC468	white eyes	Scm[D1], Scm[LA01027]		yes	no
Df(3R)BSC469	FBab0045335	FBrf0204547	PBac{WH}CG17187[f03477]	FBti0042237	3R:7056417--7056418	86D8	1	P{XP}d03525	FBti0068891	3R:7774771--7774772	87A2	1	P+PBac{XP5.WH5}BSC469	white eyes	pros[10419], Csk[j1D8]		yes	no
Df(3R)BSC470	FBab0045336	FBrf0204548	PBac{WH}DopR[f02676]	FBti0050754	3R:10032116--10032117	88A11	1	P{XP}trx[d00566]	FBti0054114	3R:10103926--10103927	88B1	1	P+PBac{XP5.WH5}BSC470	white eyes		Df(3R)Exel7321, Df(3R)ED5634	yes	no
Df(3R)BSC471	FBab0045337	FBrf0204549	PBac{WH}CG12241[f01752]	FBti0050180	3R:11045818	88E3	1	P{XP}d06581	FBti0056172	3R:11075682	88E5	1	P+PBac{XP5.WH5}BSC471	white eyes	tefu[atm-3]		yes	no
Df(3R)BSC472	FBab0045338	FBrf0204550	PBac{RB}CG14903[e02865]	FBti0047952	3R:12399083--12399084	89B20	1	P{XP}d07727	FBti0056470	3R:12450925	89D5	1	P+PBac{XP5.RB3}BSC472	white eyes	Df(3R)Exel6270		yes	no
Df(3R)BSC473	FBab0045339	FBrf0204551	PBac{WH}CG18208[f03483]	FBti0042238	3R:14638665--14638666	91D1	1	P{XP}d01249	FBti0054423	3R:14989771--14989772	91F4	1	P+PBac{XP5.WH5}BSC473	white eyes	cdi[07013]	Df(3R)ED2	yes	no
Df(3R)BSC474	FBab0045340	FBrf0204552	PBac{WH}CG5451[f03090]	FBti0042194	3R:14806480--14806681	91E2	1	P{XP}d01249	FBti0054423	3R:14989771--14989772	91F4	1	P+PBac{XP5.WH5}BSC474	white eyes	cdi[07013]	Df(3R)ED2	yes	no
Df(3R)BSC475	FBab0045341	FBrf0204553	PBac{WH}unc79[f01664]	FBti0067376	3R:15067100--15067101	91F12	1	P{XP}d07656	FBti0069807	3R:15716378--15716379	92B4	1	P+PBac{XP5.WH5}BSC475	white eyes	Dl[RF], Vha13[05113]		yes	no	Df(3R)BSC475 heterozygotes show a Delta (Dl) phenotype.
Df(3R)BSC476	FBab0045342	FBrf0204554	P{XP}d11073	FBti0070540	3R:5243395--5243396	85D16	1	PBac{WH}CG9386[f07521]	FBti0042668	3R:5380704--5380705	85D24	1	P+PBac{XP5.WH5}BSC476	white eyes	by[1]	Df(3R)Exel6153	yes	no
Df(3R)BSC477	FBab0045343	FBrf0204555	PBac{WH}Or85d[f05736]	FBti0042487	3R:4379821--4379822	85A3	1	P{XP}d11678	FBti0057332	3R:4573406--4573407	85A10	1	P+PBac{XP5.WH5}BSC477	white eyes	hb[12], Dhod[8]	Df(3R)Exel6149	yes	no
Df(3R)BSC478	FBab0045300	FBrf0204512	PBac{WH}f07611	FBti0053599	3R:4512363--4512364	85A5	1	P{XP}CG11966[d11464]	FBti0057294	3R:4781368--4781369	85B8	1	P+PBac{XP5.WH5}BSC478	white eyes	hb[12], pyd[1]	Df(3R)Exel6150	yes	no
Df(3R)BSC479	FBab0045301	FBrf0204513	PBac{WH}CG43143[f03049]	FBti0050986	3R:6091321--6091322	86A3	1	P{XP}CG6567[d09306]	FBti0042932	3R:6680128	86C7	1	P+PBac{XP5.WH5}BSC479	white eyes	jumu[06439], hth[5E04]		yes	no
Df(2L)BSC480	FBab0045324	FBrf0204536	P{XP}d08987	FBti0056768	2L:1650856	22A5	3	PBac{WH}f07098	FBti0053335	2L:2110387	22C3	1	P+PBac{XP5.WH5}BSC480	white eyes	cpb[M143], cpb[F19]		yes	no
Df(2L)BSC481	FBab0045325	FBrf0204537	PBac{WH}CG4764[f04578]	FBti0051860	2L:1151484--1151485	21F1	1	P{XP}d08273	FBti0056598	2L:1185904--1185905	21F2	1	P+PBac{XP5.WH5}BSC481	white eyes	capt[06955], Tango14[DG04806]		yes	no
Df(2R)BSC482	FBab0045326	FBrf0204538	P{XP}Gpo-1[d11115]	FBti0070557	2R:11748787--11748788	52C8	1	PBac{WH}Strn-Mlck[f04333]	FBti0051721	2R:11838157--11838158	52D5	1	P+PBac{XP5.WH5}BSC482	white eyes		Df(2R)BSC308, Df(2R)Exel7138	yes	no
Df(2R)BSC483	FBab0045327	FBrf0204539	PBac{WH}elk[f00820]	FBti0041939	2R:13778659--13778660	55A1	1	P{XP}d05590	FBti0055892	2R:14015980--14015981	55B7	1	P+PBac{XP5.WH5}BSC483	white eyes	stau[1]	Df(2R)BSC334	yes	no
Df(2R)BSC484	FBab0045328	FBrf0204540	P{XP}Xbp1[d08698]	FBti0070018	2R:17031082	57C3	1	PBac{WH}Pu[f06584]	FBti0053031	2R:17064814--17064815	57C7	1	P+PBac{XP5.WH5}BSC484	white eyes	Xbp1[k13803]	Df(2R)ED3791	no	no
Df(2R)BSC485	FBab0045329	FBrf0204541	PBac{WH}muskelin[f04338]	FBti0042342	2R:8520256--8520257	49B10	1	P{XP}d09185	FBti0056813	2R:8868687--8868688	49E6	1	P+PBac{XP5.WH5}BSC485	white eyes	sca[2], vg[1]		yes	no
Df(3R)BSC486	FBab0045302	FBrf0204514	PBac{WH}CG5245[f05954]	FBti0067982	3R:8255846--8255847	87B10	1	P{XP}d04743	FBti0069105	3R:9227595--9227596	87E9	1	P+PBac{XP5.WH5}BSC486	white eyes	Vha55[16]		yes	no
Df(3R)BSC487	FBab0045303	FBrf0204515	P{XP}CG12207[d04300]	FBti0069018	3R:10114795--10114796	88B1	1	PBac{WH}NK7.1[f01276]	FBti0049845	3R:10172826	88B5	3	P+PBac{XP5.WH5}BSC487	white eyes	su(Hw)[3]		yes	no
Df(3R)BSC488	FBab0045304	FBrf0204516	PBac{WH}CG5191[f05441]	FBti0052358	3R:16392669--16392670	92F2	1	P{XP}CG17838[d09234]	FBti0056820	3R:16616293--16616294	92F13	1	P+PBac{XP5.WH5}BSC488	white eyes	KaiRIA[e01443], bon[21B]		yes	no	Df(3R)BSC488 heterozygotes show a Hairless (H) phenotype. Stock does not share standard genetic background of other deletion stocks.
Df(3R)BSC489	FBab0045305	FBrf0204517	PBac{WH}f01101	FBti0049734	3R:19273602--19273603	94F3	1	P{XP}Gdh[d08449]	FBti0057523	3R:19768726--19768727	95D1	1	P+PBac{XP5.WH5}BSC489	white eyes	Hmgcr[01152], Tbp-1[04210b], mbc[C1]		yes	no
Df(3R)BSC490	FBab0045306	FBrf0204518	P{XP}d03365	FBti0055180	3R:19495833--19495834	95A7	1	PBac{WH}CG10217[f03018]	FBti0042183	3R:19588217--19588218	95B1	1	P+PBac{XP5.WH5}BSC490	white eyes	Hmgcr[01152], Tbp-1[04210b]		yes	no
Df(3R)BSC491	FBab0045307	FBrf0204519	P{XP}d03365	FBti0055180	3R:19495833--19495834	95A7	1	PBac{WH}CG31414[f03430]	FBti0051230	3R:19533200--19533201	95A10	1	P+PBac{XP5.WH5}BSC491	white eyes		Df(3R)Exel6195	yes	no
Df(3R)BSC492	FBab0045308	FBrf0204520	PBac{WH}CG13606[f00488]	FBti0049320	3R:20002950--20002951	95E7	1	P{XP}bai[d09741]	FBti0056936	3R:20865356--20865357	96B17	1	P+PBac{XP5.WH5}BSC492	white eyes	jar[322], ash2[1], tld[B4]		yes	no
Df(3R)BSC493	FBab0045309	FBrf0204521	PBac{WH}CG31109[f01847]	FBti0042048	3R:20880322--20880323	96B19	1	P{XP}d10197	FBti0057043	3R:20963568--20963569	96C2	1	P+PBac{XP5.WH5}BSC493	white eyes	OstStt3[j2D9]	Df(3R)BSC318	yes	no
Df(3R)BSC494	FBab0045310	FBrf0204522	PBac{WH}f00323	FBti0049214	3R:20829131--20829132	96B15	1	P{XP}d10197	FBti0057043	3R:20963568--20963569	96C2	1	P+PBac{XP5.WH5}BSC494	white eyes	OstStt3[j2D9]	Df(3R)BSC318	yes	no
Df(3R)BSC495	FBab0045311	FBrf0204523	PBac{WH}Lnk[f05062]	FBti0052159	3R:21716131--21716132	96F6	1	P{XP}CG5455[d02447]	FBti0054858	3R:22287273--22287274	97B4	1	P+PBac{XP5.WH5}BSC495	white eyes	dys[2]		yes	no
Df(3R)BSC496	FBab0045312	FBrf0204524	P{XP}Ald[d00219]	FBti0053954	3R:22084363--22084371	97A6	1	PBac{WH}CG5500[f01962]	FBti0042062	3R:22702382	97D4	3	P+PBac{XP5.WH5}BSC496	white eyes	His2Av[810], Rb97D[1]		yes	no
Df(3R)BSC497	FBab0045313	FBrf0204525	PBac{WH}spn-D[f01933]	FBti0042058	3R:22991339--22991340	97E6	1	P{XP}d05341	FBti0055819	3R:23731307	98B5	3	P+PBac{XP5.WH5}BSC497	white eyes	raps[193], pll[2]		yes	no
Df(3R)BSC498	FBab0045314	FBrf0204526	PBac{WH}f01132	FBti0049753	3R:23360777--23360778	98A4	1	P{XP}d05341	FBti0055819	3R:23731307	98B5	3	P+PBac{XP5.WH5}BSC498	white eyes	raps[193]	Df(3R)BSC42	yes	no
Df(3R)BSC499	FBab0045315	FBrf0204527	PBac{WH}tau[f00369]	FBti0049241	3R:23477668--23477669	98A14	1	P{XP}d05341	FBti0055819	3R:23731307	98B5	3	P+PBac{XP5.WH5}BSC499	white eyes		Df(3R)BSC42	yes	no
Df(3R)BSC500	FBab0045316	FBrf0204528	P{XP}d00762	FBti0054193	3R:24938249	98F10	3	PBac{WH}CAP-D2[f03381]	FBti0042227	3R:25501422--25501423	99B7	1	P+PBac{XP5.WH5}BSC500	white eyes	stg[4]		yes	no
Df(3R)BSC501	FBab0045317	FBrf0204529	P{XP}d00762	FBti0054193	3R:24938249	98F10	3	PBac{WH}CG7593[f05191]	FBti0042431	3R:25550406--25550407	99B9	1	P+PBac{XP5.WH5}BSC501	white eyes	stg[4]		yes	no
Df(3R)BSC502	FBab0045318	FBrf0204530	PBac{RB}sima[e01372]	FBti0047047	3R:25886596--25886597	99D3	1	P{XP}d07254	FBti0056372	3R:25960481	99D8	1	P+PBac{XP5.RB3}BSC502	white eyes		Df(3R)Exel6214	yes	no
Df(3R)BSC503	FBab0045319	FBrf0204531	P{XP}CG9682[d07768]	FBti0056480	3R:26076673--26076674	99E3	1	PBac{WH}PH4alphaMP[f00581]	FBti0041911	3R:26318532--26318548	99F6	1	P+PBac{XP5.WH5}BSC503	white eyes	hdc[Fus-6], Fer1HCH[00451], Fer2LCH[00035]		yes	no
Df(3R)BSC504	FBab0045320	FBrf0204532	P{XP}CG2218[d08471]	FBti0056641	3R:26253789--26253790	99F4	1	PBac{WH}f07293	FBti0053454	3R:26512985--26512986	100A2	1	P+PBac{XP5.WH5}BSC504	white eyes	tmod[00848]	Df(3R)Exel6215	yes	no
Df(3R)BSC505	FBab0045321	FBrf0204533	PBac{WH}CG1792[f06161]	FBti0042531	3R:27443496--27443497	100D1	1	P{XP}d09534	FBti0056886	3R:27571659	100D2	3	P+PBac{XP5.WH5}BSC505	white eyes	ttk[1e11]		no	no
Df(3R)BSC506	FBab0045322	FBrf0204534	PBac{WH}Pif1A[f04610]	FBti0051877	3R:4617076--4617077	85B1	1	P{XP}d11612	FBti0057319	3R:4845745--4845746	85C2	1	P+PBac{XP5.WH5}BSC506	white eyes	pyd[1], osk[6]	Df(3R)Exel6150	yes	no
Df(3R)BSC507	FBab0045323	FBrf0204535	PBac{RB}CG8436[e03576]	FBti0048381	3R:5084968--5084969	85D6	1	P{XP}d11453	FBti0070651	3R:5220302--5220303	85D15	1	P+PBac{XP5.RB3}BSC507	white eyes		Df(3R)Exel9036, Df(3R)ED5339	yes	no
Df(3R)BSC508	FBab0045355	FBrf0204568	P{XP}Mvl[d06433]	FBti0069504	3R:16886325	93B8	3	PBac{WH}f06979	FBti0053263	3R:16966208--16966209	93C1	1	P+PBac{XP5.WH5}BSC508	white eyes	rtet[07086], ppan[02231], slmb[00295]		yes	no
Df(3R)BSC509	FBab0045356	FBrf0204569	PBac{RB}WRNexo[e04496]	FBti0041827	3R:14191845--14191846	91A3	1	P{XP}d06938	FBti0057502	3R:14749745	91D5	1	P+PBac{XP5.RB3}BSC509	white eyes	fru[3], fray[07551]		yes	no
Df(3R)BSC510	FBab0045357	FBrf0204570	P{XP}htl[d07110]	FBti0042873	3R:13875093--13875130	90E2	1	PBac{RB}e02787	FBti0047902	3R:13990302--13990303	90F4	1	P+PBac{XP5.RB3}BSC510	white eyes	sr[1], htl[d07110]		yes	no
Df(3R)BSC511	FBab0045358	FBrf0204571	PBac{RB}e01360	FBti0047037	3R:18148797--18148798	94A5	1	P{XP}CG34376[d03230]	FBti0055126	3R:18273842--18273843	94A14	1	P+PBac{XP5.RB3}BSC511	white eyes	sar1[05712], lqfR[03685]		yes	no
Df(3R)BSC512	FBab0045359	FBrf0204572	P{XP}CG31324[d09248]	FBti0056821	3R:21932613--21932614	97A1	1	PBac{RB}e00257	FBti0046314	3R:22265923--22265924	97B2	1	P+PBac{XP5.RB3}BSC512	white eyes	CG33970[f04675], Ald[d00219]		yes	no
Df(3R)BSC513	FBab0045400	FBrf0204788	PBac{RB}alphaTub84D[e02691]	FBti0101432	3R:3356396	84D9	1	P{XP}d08394	FBti0076839	3R:4076143	84F6	1	P+PBac{XP5.RB3}BSC513	white eyes	grn[H10], unc-45[03692]		yes	no
Df(3R)BSC514	FBab0045360	FBrf0204573	PBac{WH}glo[f02674]	FBti0042150	3R:7644067--7644068	86F9	1	P{XP}d07785	FBti0056482	3R:8047252--8047253	87B2	1	P+PBac{XP5.WH5}BSC514	white eyes	sad[1], aur[1]		yes	no
Df(3R)BSC515	FBab0045361	FBrf0204574	P{XP}d01653	FBti0054574	3R:11302334--11302335	88F6	1	PBac{RB}CG5516[e01979]	FBti0047425	3R:11789831--11789832	89A8	1	P+PBac{XP5.RB3}BSC515	white eyes	blp[01618]	Df(3R)Exel6174	yes	no
Df(3R)BSC516	FBab0045362	FBrf0204575	PBac{WH}f06764	FBti0053133	3R:15919033--15919034	92C6	1	P{XP}CG17838[d09234]	FBti0056820	3R:16616293--16616294	92F13	1	P+PBac{XP5.WH5}BSC516	white eyes	Stat92E[06346], bon[21B]		yes	no	Df(3R)BSC516 heterozygotes show a Hairless (H) phenotype. Stock does not share standard genetic background of other deletion stocks.
Df(3R)BSC517	FBab0045363	FBrf0204576	PBac{WH}trem[f05981]	FBti0052677	3R:15856988--15856989	92C1	1	P{XP}CG17838[d04966]	FBti0055698	3R:16609520	92F13	1	P+PBac{XP5.WH5}BSC517	white eyes	Stat92E[06346]		yes	no	Df(3R)BSC517 heterozygotes show a Hairless (H) phenotype. Stock does not share standard genetic background of other deletion stocks.
Df(3R)BSC518	FBab0045364	FBrf0204577	PBac{WH}mun[f00705]	FBti0049474	3R:16246619--16246620	92E8	1	P{XP}CG17838[d04966]	FBti0055698	3R:16609520	92F13	1	P+PBac{XP5.WH5}BSC518	white eyes	Stat92E[06346], bon[21B]		yes	no	Df(3R)BSC518 heterozygotes show a Hairless (H) phenotype. Stock does not share standard genetic background of other deletion stocks.
Df(3R)BSC519	FBab0045365	FBrf0204578	P{XP}tok[d00218]	FBti0053953	3R:20545807--20545808	96A18	1	PBac{WH}CG5807[f03761]	FBti0051426	3R:20639446--20639447	96A23	1	P+PBac{XP5.WH5}BSC519	white eyes	tld[B4]		yes	no
Df(3R)BSC520	FBab0045366	FBrf0204579	P{XP}tok[d00218]	FBti0053953	3R:20545807--20545808	96A18	1	PBac{WH}CG13636[f00514]	FBti0049338	3R:20663321--20663322	96A25	1	P+PBac{XP5.WH5}BSC520	white eyes	tld[B4], tok[3]		yes	no
Df(2L)BSC521	FBab0045367	FBrf0204580	P{XP}d08987	FBti0056768	2L:1650856	22A5	3	PBac{WH}CG31665[f00122]	FBti0049090	2L:1849437--1849438	22B3	1	P+PBac{XP5.WH5}BSC521	white eyes	cpb[M143]		yes	no
Df(3R)BSC522	FBab0045414	FBrf0204963	PBac{RB}CG10669[e01937]	FBti0047399	3R:21160913	96D1	1	P{XP}msi[d08770]	FBti0056723	3R:21368879	96E3	1	P+PBac{XP5.RB3}BSC522	white eyes		Df(3R)Exel6202	yes	no
Df(3R)BSC523	FBab0045415	FBrf0204964	P{XP}Eip93F[d07598]	FBti0056444	3R:17797873	93F14	1	PBac{WH}CG34376[f05438]	FBti0052355	3R:18274644--18274653	94A14	1	P+PBac{XP5.WH5}BSC523	white eyes	how[stru-3R-3], lqfR[03685]		no	no
Df(3R)BSC524	FBab0045416	FBrf0204965	PBac{WH}f06726	FBti0053111	3R:22471553	97C3	1	P{XP}d05561	FBti0055887	22784408	97D11	3	P+PBac{XP5.WH5}BSC524	white eyes	His2Av[810], Rb97D[1]		no	no
Df(3R)BSC525	FBab0045417	FBrf0204966	P{XP}MTA1-like[d09140]	FBti0042924	3R:1474083	83B7	1	PBac{WH}CG2017[f01712]	FBti0050159	3R:1683962	83C5	1	P+PBac{XP5.WH5}BSC525	white eyes	sec23[j13C8], cas[j1C2]		yes	no
Df(3R)BSC526	FBab0045418	FBrf0204967	PBac{WH}RpS29[f00489]	FBti0049321	3R:5604266	85E8	1	P{XP}Invadolysin[d08689]	FBti0056701	3R:5970476	85F14	1	P+PBac{XP5.WH5}BSC526	white eyes	knk[1], tws[02414]		yes	no
Df(3R)BSC527	FBab0045419	FBrf0204968	P{XP}loco[d09879]	FBti0056969	3R:18452652	94B7	1	PBac{RB}CG13830[e01541]	FBti0047158	3R:18937530	94D13	1	P+PBac{XP5.RB3}BSC527	white eyes		Df(3R)Exel6192, Df(3R)ED6091	yes	no
Df(3R)BSC528	FBab0045420	FBrf0204969	PBac{RB}CG8312[e01204]	FBti0046937	3R:5426220	85E1	1	P{XP}SpdS[d10023]	FBti0057000	3R:5457407	85E1	1	P+PBac{XP5.RB3}BSC528	white eyes		Df(3R)Exel6264, Df(3R)Exel6153	yes	no
Df(3R)BSC529	FBab0045421	FBrf0204970	PBac{RB}CG31278[e03169]	FBti0041679	3R:6534010	86C4	1	P{XP}CG6567[d09306]	FBti0042932	3R:6680128	86C7	1	P+PBac{XP5.RB3}BSC529	white eyes	TfIIFbeta[j3C1]	Df(3R)ED5495	yes	no
Df(1)BSC530	FBab0045422	FBrf0204971	PBac{WH}CG32816[f03741]	FBti0051412	X:258383	1A5	1	P{XP}CG13369[d06819]	FBti0042864	X:517511--517610	1B12	1	P+PBac{XP5.WH5}BSC530	white eyes	ac[4]		yes	no
Df(1)BSC531	FBab0045423	FBrf0204972	PBac{WH}f04499	FBti0051808	X:2807716--2807815	3C3	1	P{XP}d11541	FBti0070683	X:3566715	3E2	1	P+PBac{XP5.WH5}BSC531	white eyes	rst[6], dm[1]		yes	no
Df(1)BSC532	FBab0045424	FBrf0204973	P{XP}norpA[d07261]	FBti0056374	X:4255593	4C1	1	PBac{WH}f07985	FBti0053774	4703149	4D2	3	P+PBac{XP5.WH5}BSC532	white eyes	rb[1], bi[1], peb[1]		yes	no
Df(1)BSC533	FBab0045425	FBrf0204974	PBac{WH}f02325	FBti0050529	X:5176614--5176617	4F4	1	P{XP}d09225	FBti0056817	X:5322576	4F10	1	P+PBac{XP5.WH5}BSC533	white eyes	snf[1]		yes	no
Df(1)BSC534	FBab0045426	FBrf0204975	P{XP}CG42248[d00131]	FBti0053904	X:735138	1D1	1	PBac{WH}Gr2a[f01153]	FBti0041982	X:1347763	2A3	1	P+PBac{XP5.WH5}BSC534	white eyes	fs(1)N[4]		yes	no
Df(1)BSC535	FBab0045427	FBrf0204976	PBac{WH}pigs[f02378]	FBti0050561	X:6519483	6C2	1	P{XP}CG14441[d07531]	FBti0056430	X:6601052	6C8	1	P+PBac{XP5.WH5}BSC535	white eyes	Mcm6[K1214]		yes	no
Df(1)BSC536	FBab0045428	FBrf0204977	PBac{WH}CBP[f00211]	FBti0067251	X:7232686	7B2	1	P{XP}d01377	FBti0068566	X:7785646	7C1	1	P+PBac{XP5.WH5}BSC536	white eyes	ct[6]		yes	no
Df(1)BSC537	FBab0045429	FBrf0204978	PBac{RB}CG7246[e04565]	FBti0067178	X:8975033	8C4	1	P{XP}d06015	FBti0056007	X:9394287	8E4	1	P+PBac{XP5.RB3}BSC537	white eyes	Dsor1[G79], lz[77a7]		yes	no
Df(1)BSC538	FBab0045430	FBrf0204979	PBac{WH}f06347	FBti0052897	X:9081578	8C17	1	P{XP}d06864	FBti0069607	X:9394250	8E4	1	P+PBac{XP5.WH5}BSC538	white eyes	Dsor1[G79], lz[77a7]		yes	no
Df(1)BSC539	FBab0045431	FBrf0204980	PBac{WH}f01433	FBti0049955	X:9826086	9A3	1	P{XP}alpha-Man-I[d00969]	FBti0068499	X:10213424	9B6	1	P+PBac{XP5.WH5}BSC539	white eyes	Yp1[ts1]		yes	no
Df(1)BSC540	FBab0045432	FBrf0204981	P{XP}CG15211[d09723]	FBti0056931	X:10666578	9E8	1	PBac{WH}f04496	FBti0051807	X:10959043	10A3	1	P+PBac{XP5.WH5}BSC540	white eyes	v[1]		yes	no
Df(1)BSC541	FBab0045433	FBrf0204982	P{XP}d06898	FBti0069616	X:11648284	10E1	1	PBac{WH}CG43154[f02881]	FBti0042170	X:11725387--11725633	10F1	1	P+PBac{XP5.WH5}BSC541	white eyes	m[1], m[74f]		yes	no
Df(1)BSC542	FBab0045434	FBrf0204983	P{XP}d09482	FBti0101523	X:11815319	10F7	3	PBac{WH}f06054	FBti0052722	X:11964496	11A3	1	P+PBac{XP5.WH5}BSC542	white eyes	gd[7], fw[1]		yes	no
Df(1)BSC543	FBab0045435	FBrf0204984	P{XP}d09482	FBti0101523	X:11815319	10F7	3	PBac{WH}CG15731[f05765]	FBti0042488	X:12352077	11A11	1	P+PBac{XP5.WH5}BSC543	white eyes	gd[7], fw[1]		yes	no
Df(1)BSC544	FBab0045436	FBrf0204985	PBac{WH}Hsc70-3[f04060]	FBti0051585	X:11699781--11699996	10E4	1	P{XP}Tis11[d04268]	FBti0069009	X:12553650	11B9	1	P+PBac{XP5.WH5}BSC544	white eyes	gd[7], fw[1]		yes	no
Df(1)BSC545	FBab0045437	FBrf0204986	P{XP}d05563	FBti0055888	X:12679143	11C2	1	PBac{WH}mew[f07434]	FBti0053514	X:13117045	11E5	1	P+PBac{XP5.WH5}BSC545	white eyes	gd[7], fw[1]		yes	no
Df(1)BSC546	FBab0045438	FBrf0204987	PBac{WH}f07309	FBti0053462	X:13612398	12B4	1	P{XP}CG10990[d00598]	FBti0054126	X:13641431	12B4	1	P+PBac{XP5.WH5}BSC546	white eyes	g[1]		yes	no
Df(3R)BSC547	FBab0045439	FBrf0204988	PBac{WH}f01048	FBti0049697	3R:25447025	99B5	1	P{XP}neo[d07781]	FBti0042895	3R:25647121	99C2	1	P+PBac{XP5.WH5}BSC547	white eyes	ca[1], sro[1]	Df(3R)ED6316	yes	no
Df(3R)BSC548	FBab0045440	FBrf0204989	P{XP}d08662	FBti0070010	3R:2988418	84C8	1	PBac{WH}CG1234[f00646]	FBti0049431	3R:3072575	84D3	1	P+PBac{XP5.WH5}BSC548	white eyes	sas[15], lap[1]		yes	no
Df(3R)BSC549	FBab0045441	FBrf0204990	P{XP}d09717	FBti0056929	3R:1328526	83A6	1	PBac{RB}Spec2[e04478]	FBti0048881	3R:1442413	83B6	1	P+PBac{XP5.RB3}BSC549	white eyes	noi[j3E7], Atu[s1938]	Df(3R)ED10257	yes	no
Df(2R)BSC550	FBab0045442	FBrf0204991	P{XP}Hmgs[d08415]	FBti0056630	2R:12224286	53C1	1	PBac{WH}f05117	FBti0052196	2R:12382237	53C6	1	P+PBac{XP5.WH5}BSC550	white eyes	wcd[k07824]		yes	no
Df(3L)BSC551	FBab0045456	FBrf0205009	P{XP}CG10479[d08677]	FBti0056696	3L:5969060	65A2	1	PBac{WH}l(3)mbn[f05701]	FBti0052513	3L:6118140	65A6	1	P+PBac{XP5.WH5}BSC551	white eyes	loj[04026]	Df(3L)BSC410, Df(3L)Exel8101	yes	no
Df(3L)BSC552	FBab0045457	FBrf0205010	PBac{WH}f00579	FBti0049386	3L:19823829	76D1	1	P{XP}d09071	FBti0056785	3L:20191553	77A1	1	P+PBac{XP5.WH5}BSC552	white eyes	kto[1], gig[109]		yes	no
Df(3L)BSC553	FBab0045458	FBrf0205011	PBac{WH}CG12984[f06763]	FBti0042594	3L:20984731--20985064	78A2	1	P{XP}d09074	FBti0056786	3L:21219092	78C2	1	P+PBac{XP5.WH5}BSC553	white eyes	skd[2]	Df(3L)BSC449	yes	no
Df(3L)BSC554	FBab0045447	FBrf0205000	PBac{RB}e02509	FBti0047717	3L:22716011	80A1	1	P{XP}d09678	FBti0056919	3L:22953565	80C1	1	P+PBac{XP5.RB3}BSC554	white eyes	l(3)04053[04053]	Df(3L)ED231	no	no
Df(3L)BSC555	FBab0045449	FBrf0205002	PBac{WH}CG4933[f01978]	FBti0042065	3L:16345148	72E2	1	P{XP}Syx8[d06172]	FBti0056049	3L:16580185	73A10	1	P+PBac{XP5.WH5}BSC555	white eyes	argos[W11], st[sp]	Df(3L)Exel6129	yes	no
Df(3L)BSC556	FBab0045448	FBrf0205001	P{XP}ImpL2[d01988]	FBti0054698	3L:4227243	64A10	1	PBac{RB}CG32249[e02744]	FBti0041632	3L:4468881	64B7	1	P+PBac{XP5.RB3}BSC556	white eyes	pav[B200]	Df(3L)Exel8098	yes	no
Df(3L)BSC557	FBab0045451	FBrf0205004	PBac{WH}CG10674[f05385]	FBti0042442	3L:5129360	64C7	1	P{XP}Blimp-1[d06859]	FBti0056262	3L:5627605	64E1	1	P+PBac{XP5.WH5}BSC557	white eyes	sinu[06524], Klp64D[k1]		yes	no
Df(3L)BSC558	FBab0045450	FBrf0205003	P{XP}d08056	FBti0101561	3L:15504128	71D3	2	PBac{WH}f05189	FBti0052241	3L:15569403	71E1	1	P+PBac{XP5.WH5}BSC558	white eyes		Df(3L)BSC442, Df(3L)ED217	yes	no
Df(3L)BSC559	FBab0045452	FBrf0205005	P{XP}d02326	FBti0068714	3L:16155436	72D9	1	PBac{RB}CG13043[e01947]	FBti0041554	3L:16299597	72E1	1	P+PBac{XP5.RB3}BSC559	white eyes		Df(3L)BSC443, Df(3L)ED220	yes	no
Df(3L)BSC560	FBab0045453	FBrf0205006	P{XP}d02326	FBti0068714	3L:16155436	72D9	1	PBac{RB}Nplp3[e01799]	FBti0041538	3L:16311178--16311179	72E1	1	P+PBac{XP5.RB3}BSC560	white eyes		Df(3L)BSC443, Df(3L)ED220	yes	no
Df(3L)BSC561	FBab0045455	FBrf0205008	P{XP}argos[d06298]	FBti0057485	3L:16476656	73A2	1	PBac{WH}Lasp[f06993]	FBti0053270	3L:16704059	73C1	1	P+PBac{XP5.WH5}BSC561	white eyes	argos[W11], st[sp]	Df(3L)Exel6130	yes	no
Df(3L)BSC562	FBab0045454	FBrf0205007	P{XP}CG33158[d07163]	FBti0056342	3L:16445384	73A1	1	PBac{RB}tra[e01760]	FBti0041534	3L:16584159--16584160	73A10	1	P+PBac{XP5.RB3}BSC562	white eyes	argos[W11], st[sp]		yes	no
Df(3L)BSC563	FBab0045513	FBrf0205591	P{XP}d00582	FBti0054119	3L:20627605	77E1	1	PBac{RB}CG11396[e01526]	FBti0047151	3L:20779551	77E6	1	P+PBac{XP5.RB3}BSC563	white eyes	kni[ri-1]		yes	no	Stock does not share standard genetic background of other deletion stocks.
Df(3R)BSC564	FBab0045459	FBrf0205012	PBac{WH}f03099	FBti0051018	3R:12947059--12947061	89E13	1	P{XP}CG14322[d10217]	FBti0057048	3R:13479634	90B7	1	P+PBac{XP5.WH5}BSC564	white eyes	l(3)07882[07882], sll[f05755]		no	no
Df(3R)BSC565	FBab0045464	FBrf0205017	PBac{WH}beat-IIa[f00670]	FBti0041924	3R:13181220	90A2	3	P{XP}cpo[d05694]	FBti0069344	3R:13769799	90D1	1	P+PBac{XP5.WH5}BSC565	white eyes	l(3)07882[07882]	Df(3R)ED5780	yes	no
Df(3R)BSC566	FBab0045463	FBrf0205016	PBac{WH}CG7431[f05682]	FBti0052502	3R:13581026	90C2	1	P{XP}Ssdp[d03345]	FBti0055171	3R:14023935	90F6	1	P+PBac{XP5.WH5}BSC566	white eyes	sr[1], htl[d07110]	Df(3R)ED5785	yes	no
Df(3R)BSC567	FBab0045460	FBrf0205013	P{XP}Mes-4[d03569]	FBti0055245	3R:23763552	98B6	1	PBac{WH}f06938	FBti0053239	3R:24627253	98E5	1	P+PBac{XP5.WH5}BSC567	white eyes	fkh[6]		yes	no
Df(3R)BSC568	FBab0045461	FBrf0205014	PBac{RB}CG6574[e00293]	FBti0041380	3R:6688695	86C7	1	P{XP}d10159	FBti0057550	3R:7026002	86D7	1	P+PBac{XP5.RB3}BSC568	white eyes		Df(3R)Exel7306, Df(3R)ED5518	yes	no
Df(3R)BSC569	FBab0045462	FBrf0205015	P{XP}d03302	FBti0055151	3R:11491505--11491612	89A1	1	PBac{RB}CG14876[e02690]	FBti0047838	3R:11659203	89A5	1	P+PBac{XP5.RB3}BSC569	white eyes		Df(3R)ED5705, Df(3R)Exel8162	yes	no
Df(1)BSC570	FBab0045465	FBrf0205018	PBac{RB}CG4199[e04396]	FBti0041816	X:1967289	2C10	1	P{XP}d08822	FBti0056733	X:2088496	2E1	1	P+PBac{XP5.RB3}BSC570	white eyes	pn[1]		yes	no
Df(1)BSC571	FBab0045466	FBrf0205019	PBac{WH}Vsx2[f02921]	FBti0042172	X:5439592	5A4	1	P{XP}d04844	FBti0055654	X:5556820	5A10	1	P+PBac{XP5.WH5}BSC571	white eyes	l(1)G0045[G0312]		yes	no	Lethality of Df(1)BSC571 males rescued by Dp(1;Y)dx[+]5.
Df(1)BSC572	FBab0045467	FBrf0205020	P{XP}d09152	FBti0056804	X:10784973	9F8	1	PBac{RB}e04308	FBti0101579	X:10986286	10A4	2	P+PBac{XP5.RB3}BSC572	white eyes	v[1]		yes	no
Df(3R)BSC573	FBab0045468	FBrf0205021	P{XP}d03390	FBti0055189	3R:21586155	96F2	1	PBac{WH}CG14545[f05409]	FBti0067888	3R:21676728	96F3	1	P+PBac{XP5.WH5}BSC573	white eyes			yes	yes
Df(3L)BSC574	FBab0045469	FBrf0205022	PBac{WH}CG6931[f00440]	FBti0041895	3L:11983561	68F1	1	P{XP}Sema-5c[d03723]	FBti0055298	3L:12074922	68F2	2	P+PBac{XP5.WH5}BSC574	white eyes	rols[08232]	Df(3L)BSC395	yes	yes
Df(3L)BSC575	FBab0045470	FBrf0205023	PBac{WH}CG7304[f05948]	FBti0042508	3L:15671057	71F1	1	P{XP}brm[d00415]	FBti0042739	3L:15973064	72C1	1	P+PBac{XP5.WH5}BSC575	white eyes	brm[2]	Df(3L)BSC443	yes	no
Df(3L)BSC576	FBab0045514	FBrf0205592	PBac{RB}CG42673[e04063]	FBti0048639	3L:9579109	67C1	1	P{XP}CG8177[d00052]	FBti0068390	3L:9756714	67C7	1	P+PBac{XP5.RB3}BSC576	white eyes	alphaTub67C[1]		yes	no
Df(3L)BSC577	FBab0045515	FBrf0205593	P{XP}Mob2[d11543]	FBti0070684	3L:11546607	68C13	1	PBac{RB}CG32085[e02816]	FBti0047921	3L:11655956	68D1	1	P+PBac{XP5.RB3}BSC577	white eyes	rt[2], rt[P]		no	no
Df(3L)BSC578	FBab0045516	FBrf0205594	PBac{WH}CG6888[f03548]	FBti0042247	3L:15201660--15201666	71B8	1	P{XP}d05666	FBti0055908	3L:15507245--15507523	71D4	1	P+PBac{XP5.WH5}BSC578	white eyes		Df(3L)BSC442	yes	no
Df(3L)BSC579	FBab0045517	FBrf0205595	PBac{RB}e04048	FBti0048628	3L:16267338	72D12	1	P{XP}roq[d08799]	FBti0056729	3L:16371704	72E4	1	P+PBac{XP5.RB3}BSC579	white eyes		Df(3L)ED220, Df(3L)BSC443	yes	no
Df(1)BSC580	FBab0045518	FBrf0205596	PBac{WH}f05811	FBti0067960	X:3995265--3995646	4A5	1	P{XP}ctp[d01801]	FBti0102094	X:4582113	4C13	2	P+PBac{XP5.WH5}BSC580	white eyes	bi[1], rb[1], peb[1]		yes	no
Df(1)BSC581	FBab0045519	FBrf0205597	PBac{WH}CG4678[f03725]	FBti0042265	X:16599184	15A3	1	P{XP}CG13003[d09754]	FBti0042939	X:16739816	15B1	1	P+PBac{XP5.WH5}BSC581	white eyes	if[3]		yes	no
Df(1)BSC582	FBab0045537	FBrf0205631	PBac{RB}Axs[e02030]	FBti0047460	X:16574754	15A1	1	P{XP}d10273	FBti0070387	X:16985866	15E2	1	P+PBac{XP5.RB3}BSC582	white eyes	if[3]		yes	no
Df(1)BSC583	FBab0045538	FBrf0205632	PBac{WH}baz[f07341]	FBti0053482	X:17056914	15F1	1	P{XP}CG8316[d01774]	FBti0042764	X:17525354	16B10	1	P+PBac{XP5.WH5}BSC583	white eyes	f[1]		yes	no
Df(1)BSC584	FBab0045539	FBrf0205633	PBac{RB}e02417	FBti0047684	X:17126100	15F4	1	P{XP}d06504	FBti0069517	X:17185722	16A1	2	P+PBac{XP5.RB3}BSC584	white eyes	f[1]		yes	no
Df(1)BSC585	FBab0045550	FBrf0205898	PBac{WH}f04282	FBti0051689	X:18336862	17B1	1	P{XP}d02762	FBti0054959	X:19114627	18B2	1	P+PBac{XP5.WH5}BSC585	white eyes	fu[1]		yes	no
Df(1)BSC586	FBab0045551	FBrf0205899	P{XP}d06045	FBti0057480	X:19682746	18F2	1	PBac{WH}CG11710[f03997]	FBti0042301	X:20300955	19D1	1	P+PBac{XP5.WH5}BSC586	white eyes	sw[1]		yes	no
Df(1)BSC587	FBab0045552	FBrf0205900	PBac{WH}D2R[f06521]	FBti0052997	X:19920340	19A4	1	P{XP}CG1532[d07742]	FBti0069827	X:20899323	19E7	1	P+PBac{XP5.WH5}BSC587	white eyes	sw[1]		yes	no
Df(1)BSC588	FBab0045553	FBrf0205901	P{XP}d09506	FBti0070207	X:21152369	19F3	1	PBac{WH}f06059	FBti0052726	X:21465331	20A4	1	P+PBac{XP5.WH5}BSC588	white eyes	fliI[3]		yes	no
Df(1)BSC589	FBab0045554	FBrf0205902	P{XP}br[d10457]	FBti0070418	X:1507482--1507581	2B3	1	PBac{WH}f05775	FBti0052562	X:1666569	2B9	1	P+PBac{XP5.WH5}BSC589	white eyes	br[1]		yes	no
Df(1)BSC590	FBab0045555	FBrf0205903	PBac{RB}CG3857[e03900]	FBti0048549	X:1834029	2B16	1	P{XP}d08822	FBti0056733	X:2088496	2E1	1	P+PBac{XP5.RB3}BSC590	white eyes	pn[1]		yes	no
Df(1)BSC591	FBab0045540	FBrf0205635	PBac{RB}CG1440[e03270]	FBti0048194	X:8331336	7E9	1	P{XP}CG33181[d02233]	FBti0054789	X:8383646	7F1	3	P+PBac{XP5.RB3}BSC591	white eyes	Cp36[dec2-1], otu[14]		yes	no
Df(1)BSC592	FBab0045541	FBrf0205636	PBac{WH}Sptr[f04272]	FBti0042333	X:8358652	7E11	1	P{XP}Hexo2[d06829]	FBti0056255	X:8603854	8A2	1	P+PBac{XP5.WH5}BSC592	white eyes	Cp36[dec2-1], otu[14], oc[1]		yes	no
Df(1)BSC593	FBab0045542	FBrf0205637	P{XP}CG4678[d00092]	FBti0042729	X:16589870	15A1	3	PBac{WH}f06434	FBti0052943	X:16805364	15C1	1	P+PBac{XP5.WH5}BSC593	white eyes	if[3]		yes	no
Df(2R)BSC594	FBab0045543	FBrf0205638	P{XP}d08264	FBti0102148	2R:15519529	56E1	2	PBac{WH}f06710	FBti0053104	2R:16086540--16086559	56F9	1	P+PBac{XP5.WH5}BSC594	white eyes	18w[Delta7-35], hrg[1], hrg[10]	Df(2R)BSC22	yes	no
Df(2R)BSC595	FBab0045544	FBrf0205639	PBac{WH}CG42732[f00048]	FBti0049041	2R:6273472	47A3	1	P{XP}fbl6[d01591]	FBti0078118	2R:7176083	47F1	1	P+PBac{XP5.WH5}BSC595	white eyes	lola[00642], psq[E39]		yes	no
Df(2R)BSC596	FBab0045545	FBrf0205640	PBac{WH}lola[f05488]	FBti0052384	2R:6391326	47A11	1	P{XP}fbl6[d01591]	FBti0078118	2R:7176083	47F1	1	P+PBac{XP5.WH5}BSC596	white eyes	psq[E39], CG7712[KG05594], shn[1]		yes	no
Df(2R)BSC597	FBab0045546	FBrf0205641	PBac{WH}f00834	FBti0049562	2R:17693855	58A2	1	P{XP}d02202	FBti0054774	2R:18480501	58F1	1	P+PBac{XP5.WH5}BSC597	white eyes	dve[01738]		yes	no
Df(2R)BSC598	FBab0045547	FBrf0205642	PBac{WH}f04825	FBti0052013	2R:18529284	58F3	1	P{XP}d08642	FBti0056684	2R:18566186	59A1	1	P+PBac{XP5.WH5}BSC598	white eyes	Df(2R)X58-8		yes	no
Df(2R)BSC599	FBab0045548	FBrf0205643	P{XP}d03340	FBti0057419	2R:18685826	59B1	1	PBac{RB}CG13531[e01893]	FBti0041548	2R:18741702	59B3	3	P+PBac{XP5.RB3}BSC599	white eyes	blw[1], CycB[2], stl[1]		yes	no
Df(2R)BSC600	FBab0045549	FBrf0205644	P{XP}d05179	FBti0055765	2R:19601334	59F6	1	PBac{RB}CG4585[e02682]	FBti0066830	2R:19752850	60A5	1	P+PBac{XP5.RB3}BSC600	white eyes	eIF6[k13214], bgcn[1]		yes	no
Df(2R)BSC601	FBab0045520	FBrf0205617	PBac{WH}Nap1[f06242]	FBti0052838	2R:19794775	60A9	1	P{XP}d11424	FBti0057566	2R:19879647	60B1	2	P+PBac{XP5.WH5}BSC601	white eyes	Phm[k07623], or[49h]		yes	no
Df(2R)BSC602	FBab0045521	FBrf0205618	PBac{WH}Pgam5-2[f03854]	FBti0042281	2R:20320443	60C8	1	P{XP}d09580	FBti0056894	2R:20815875	60E5	1	P+PBac{XP5.WH5}BSC602	white eyes	pio[2R-16], Dll[5], Eps-15[EP2513]		yes	no
Df(2R)BSC603	FBab0045522	FBrf0205619	P{XP}bs[d01376]	FBti0054464	2R:20257300	60C7	1	PBac{WH}CG13579[f00432]	FBti0041893	2R:20372187	60D1	1	P+PBac{XP5.WH5}BSC603	white eyes	Mov34[k08003]	Df(2R)ED4065	yes	no
Df(2R)BSC604	FBab0045523	FBrf0205620	P{XP}CG13585[d02774]	FBti0054963	2R:20419696	60D4	1	PBac{WH}f05560	FBti0052428	2R:20855955	60E11	1	P+PBac{XP5.WH5}BSC604	white eyes	pio[2R-16], Dll[5], Eps-15[EP2513]		yes	no
Df(2R)BSC605	FBab0045524	FBrf0205621	PBac{WH}pio[f04210]	FBti0042323	2R:20473291--20473457	60D8	1	P{XP}CG12851[d06778]	FBti0056241	2R:20836711	60E8	1	P+PBac{XP5.WH5}BSC605	white eyes	pio[2R-16], Dll[5], Eps-15[EP2513]		yes	no
Df(2R)BSC606	FBab0045525	FBrf0205622	P{XP}CG13594[d00307]	FBti0042735	2R:20518555	60D10	3	PBac{WH}f05641	FBti0052478	2R:20681140	60E1	1	P+PBac{XP5.WH5}BSC606	white eyes	Mmp1[k04809], Eps-15[EP2513]		yes	no
Df(2R)BSC607	FBab0045526	FBrf0205623	PBac{RB}CG16896[e00134]	FBti0046234	2R:20762378	60E4	1	P{XP}CG12851[d06778]	FBti0056241	2R:20836711	60E8	1	P+PBac{XP5.RB3}BSC607	white eyes		Df(2R)ED4065	yes	no
Df(2R)BSC608	FBab0045527	FBrf0205624	PBac{WH}emp[f02107]	FBti0050404	2R:20864281	60E11	1	P{XP}d07597	FBti0056443	2R:20939897	60F2	1	P+PBac{XP5.WH5}BSC608	white eyes	zip[1]		yes	no
Df(2R)BSC609	FBab0045528	FBrf0205625	P{XP}clu[d06837]	FBti0069603	2R:12075259	52F6	1	PBac{WH}CG7755[f06581]	FBti0042576	2R:12169783	53A5	1	P+PBac{XP5.WH5}BSC609	white eyes	Khc[8]		yes	no
Df(2R)BSC610	FBab0045529	FBrf0205626	P{XP}d05179	FBti0055765	2R:19601334	59F6	1	PBac{WH}or[f06278]	FBti0042543	2R:19855262	60A14	1	P+PBac{XP5.WH5}BSC610	white eyes	ken[1], eIF6[k13214], bgcn[1]		yes	no
Df(3R)BSC611	FBab0045530	FBrf0205627	PBac{WH}CG9312[f04951]	FBti0042411	3R:9591321	87F13	1	P{XP}rdx[d06943]	FBti0069623	3R:9846605	88A4	1	P+PBac{XP5.WH5}BSC611	white eyes	Nsf2[A6]	Df(3R)Exel6288	no	no
Df(3L)BSC612	FBab0045559	FBrf0205917	P{XP}d01126	FBti0054365	3L:8668760	66D10	1	PBac{WH}dally[f01097]	FBti0049731	3L:8824957	66E1	1	P+PBac{XP5.WH5}BSC612	white eyes	h[22]		yes	no	Stock does not share standard genetic background of other deletion stocks.
Df(3L)BSC613	FBab0045560	FBrf0205918	PBac{WH}CG10984[f05402]	FBti0042444	3L:12743857	69E1	1	P{XP}d03775	FBti0055314	3L:12836424	69E6	1	P+PBac{XP5.WH5}BSC613	white eyes	Atg1[00305]	Df(3L)BSC413	yes	no
Df(3L)BSC614	FBab0045561	FBrf0205919	P{XP}d06352	FBti0056103	3L:13339718	70A5	1	PBac{RB}Rgl[e01319]	FBti0047010	3L:13914048	70C5	1	P+PBac{XP5.RB3}BSC614	white eyes	sens[E2]	Df(3L)Exel6119, Df(3L)Exel9017	yes	no
Df(3R)BSC615	FBab0045573	FBrf0205936	PBac{WH}beat-Vb[f02649]	FBti0042146	3R:8744503--8744534	87D4	1	P{XP}Ace[d08837]	FBti0070041	3R:9084582	87E3	1	P+PBac{XP5.WH5}BSC615	white eyes	l(3)87Df[1], Ace[1]		yes	no
Df(3R)BSC616	FBab0045574	FBrf0205937	PBac{WH}f04931	FBti0052078	3R:9774079	88A3	1	P{XP}trx[d00566]	FBti0054114	3R:10103926	88B1	1	P+PBac{XP5.WH5}BSC616	white eyes	RpII140[wimp]	Df(3R)Exel8159	yes	no
Df(3R)BSC617	FBab0045575	FBrf0205938	PBac{WH}CG9918[f01726]	FBti0042032	3R:9926179	88A8	1	P{XP}trx[d00566]	FBti0054114	3R:10103926	88B1	1	P+PBac{XP5.WH5}BSC617	white eyes		Df(3R)Exel8159	yes	no
Df(3R)BSC618	FBab0045576	FBrf0205939	PBac{RB}CG7023[e02699]	FBti0047845	3R:18577855	94C4	1	P{XP}d06462	FBti0056136	3R:18999345	94E3	1	P+PBac{XP5.RB3}BSC618	white eyes	hh[21]	Df(3R)Exel6192	yes	no
Df(3R)BSC619	FBab0045577	FBrf0205940	PBac{WH}CG6697[f06785]	FBti0068147	3R:18887281	94D10	1	P{XP}d05036	FBti0057455	3R:19172138	94E13	1	P+PBac{XP5.WH5}BSC619	white eyes	hh[21], cnc[03921]		yes	no
Df(3R)BSC620	FBab0045578	FBrf0205941	P{XP}d08116	FBti0069898	3R:25702740	99C5	1	PBac{WH}Axn[f01654]	FBti0050120	3R:25860612	99D3	1	P+PBac{XP5.WH5}BSC620	white eyes		Df(3R)Exel6213	yes	no
Df(3R)BSC621	FBab0045562	FBrf0205920	PBac{RB}CG5359[e03976]	FBti0041773	3R:5826632--5826961	85F5	1	P{XP}Invadolysin[d08689]	FBti0056701	3R:5970476	85F14	1	P+PBac{XP5.RB3}BSC621	white eyes	knk[1], tws[02414]		yes	no
Df(1)BSC622	FBab0045563	FBrf0205921	P{XP}d08569	FBti0056663	X:7802580	7C2	1	PBac{WH}CG15332[f05798]	FBti0042492	X:7850011	7D1	1	P+PBac{XP5.WH5}BSC622	white eyes			yes	no	Df(1)BSC622 deletes PCR fragment spanning P{SUPor-P}CG2004[KG10420] insertion site (primers 5’-CGGAATGTCTAAGTGATCACACCC-3’ & 5’-GCGCATCTCTAACCCTGCCTTCA-3’).
Df(1)BSC623	FBab0045564	FBrf0205922	PBac{WH}f01428	FBti0049951	X:12289725	11A9	1	P{XP}d00754	FBti0054191	X:13025219	11E1	1	P+PBac{XP5.WH5}BSC623	white eyes	Tis11[G0124], Smr[G0361]		yes	no
Df(1)BSC624	FBab0045565	FBrf0205923	P{XP}d08636	FBti0056682	X:12440392	11B1	1	PBac{RB}CG4351[e02317]	FBti0041591	X:12990292	11D10	1	P+PBac{XP5.RB3}BSC624	white eyes	Tis11[G0124]		yes	no
Df(1)BSC625	FBab0045566	FBrf0205924	P{XP}d06616	FBti0056188	X:12477249	11B2	1	PBac{WH}CG15721[f03962]	FBti0042298	X:12868711	11D5	1	P+PBac{XP5.WH5}BSC625	white eyes	Tis11[G0124], Smr[G0361]		yes	no
Df(1)BSC626	FBab0045567	FBrf0205925	P{XP}d08010	FBti0056534	X:20528438--20528566	19E1	1	PBac{WH}f07352	FBti0053489	X:21200049	19F4	1	P+PBac{XP5.WH5}BSC626	white eyes	run[2]		yes	no
Df(1)BSC627	FBab0045568	FBrf0205926	PBac{WH}CG12659[f07899]	FBti0042708	X:8486318	7F7	1	P{XP}CG12075[d09295]	FBti0042931	X:8764152	8B4	1	P+PBac{XP5.WH5}BSC627	white eyes	oc[1], Lim1[E9]		yes	no
Df(1)BSC628	FBab0045569	FBrf0205927	P{XP}yl[d10478]	FBti0057112	X:14087266	12E3	1	PBac{RB}na[e04385]	FBti0041815	X:14166904	12E7	1	P+PBac{XP5.RB3}BSC628	white eyes	mud[4]		yes	no
Df(1)BSC629	FBab0045570	FBrf0205928	P{XP}CG12708[d04821]	FBti0042816	X:15569485	13E5	1	PBac{RB}CG32582[e03916]	FBti0041767	X:15730094	13F7	1	P+PBac{XP5.RB3}BSC629	white eyes	sd[1]		yes	no
Df(2R)BSC630	FBab0045571	FBrf0205929	PBac{WH}gus[f04367]	FBti0042345	2R:1015322	41D3	3	P{XP}CG11163[d00154]	FBti0053915	2R:1669918	41F11	1	P+PBac{XP5.WH5}BSC630	white eyes	l(2)NC136[KG10496], ap[54]		yes	no	Stock does not share standard genetic background of other deletion stocks.
Df(3L)BSC631	FBab0045685	FBrf0206109	PBac{RB}CG32373[e00572]	FBti0041409	3L:7711568	66A10	1	P{XP}pbl[d06970]	FBti0056293	3L:7904179	66A19	1	P+PBac{XP5.RB3}BSC631	white eyes	Pdp1[P205], pbl[3]	Df(3L)BSC388	yes	no
Df(3L)BSC632	FBab0045686	FBrf0206110	P{XP}d06287	FBti0100995	3L:708214	61C8	1	PBac{RB}CG13902[e01240]	FBti0041479	3L:841321	61D2	1	P+PBac{XP5.RB3}BSC632	white eyes	emc[1]	Df(3L)BSC440	yes	no
Df(3R)BSC633	FBab0045687	FBrf0206111	P{XP}Aly[d01000]	FBti0054305	3R:2906110	84B2	1	PBac{RB}Alh[e03258]	FBti0048189	3R:2949098	84C3	1	P+PBac{XP5.RB3}BSC633	white eyes		Df(3R)ED7665	yes	no
Df(3R)BSC634	FBab0045688	FBrf0206112	PBac{WH}f02639	FBti0050731	3R:13360774	90B3	1	P{XP}CG14322[d05521]	FBti0069310	3R:13479744	90B7	1	P+PBac{XP5.WH5}BSC634	white eyes	l(3)07882[07882]	Df(3R)ED5780	yes	no
Df(3R)BSC635	FBab0045723	FBrf0206405	P{XP}d04917	FBti0114417	3R:10557249	88D2	2	PBac{RB}Spn88Eb[e04451]	FBti0041819	3R:11033965	88E3	1	P+PBac{XP5.RB3}BSC635	white eyes	eff[mer4]	Df(3R)Exel8160, Df(3R)Exel6172	yes	no
Df(3R)BSC636	FBab0045689	FBrf0206113	P{XP}GluClalpha[d09990]	FBti0056992	3R:15587205	92B1	1	PBac{WH}Hs6st[f04953]	FBti0052090	3R:15807618	92C1	1	P+PBac{XP5.WH5}BSC636	white eyes	bnl[00857]		yes	no
Df(3R)BSC637	FBab0045690	FBrf0206114	P{XP}d09130	FBti0057534	3R:17959518	94A2	1	PBac{WH}CG7059[f06779]	FBti0042595	3R:18215373	94A11	3	P+PBac{XP5.WH5}BSC637	white eyes	sar1[05712]	Df(3R)ED6090	yes	no
Df(3R)BSC638	FBab0045691	FBrf0206115	P{XP}jar[d02406]	FBti0054847	3R:20096927	95F8	1	PBac{RB}CG5746[e03557]	FBti0048366	3R:20174444	95F14	1	P+PBac{XP5.RB3}BSC638	white eyes	crb[1]	Df(3R)BSC317	yes	no
Df(2R)BSC639	FBab0045692	FBrf0206116	PBac{WH}stan[f00907]	FBti0041955	2R:6605898	47B7	1	P{XP}fbl6[d01591]	FBti0078118	2R:7176083	47F1	1	P+PBac{XP5.WH5}BSC639	white eyes	CG7712[KG05594], shn[1]		yes	no
Df(1)BSC640	FBab0045693	FBrf0206117	PBac{WH}f07813	FBti0053709	X:6108371	5E1	1	P{XP}d05185	FBti0055769	X:6197982	5E7	1	P+PBac{XP5.WH5}BSC640	white eyes	Rpt4[G0114], schlank[G0061]		yes	no
Df(1)BSC641	FBab0045694	FBrf0206118	P{XP}Fim[d03334]	FBti0055165	X:17185780	15F9	1	PBac{RB}CG8142[e04583]	FBti0041837	X:17738503	16E1	1	P+PBac{XP5.RB3}BSC641	white eyes			yes	yes
Df(1)BSC642	FBab0045695	FBrf0206119	P{XP}CG8289[d10824]	FBti0042959	X:17530028	16B10	1	PBac{WH}mnb[f01371]	FBti0049911	X:17775978	16E4	1	P+PBac{XP5.WH5}BSC642	white eyes			yes	yes
Df(1)BSC643	FBab0045696	FBrf0206120	P{XP}Fim[d03334]	FBti0055165	X:17185780	15F9	1	PBac{WH}CG7772[f07379]	FBti0042664	X:17801269	16F1	1	P+PBac{XP5.WH5}BSC643	white eyes			yes	yes
Df(1)BSC644	FBab0045697	FBrf0206121	PBac{WH}f08059	FBti0053813	X:20114476	19C1	1	P{XP}bves[d02697]	FBti0054935	X:20932028	19E7	1	P+PBac{XP5.WH5}BSC644	white eyes		Df(1)Exel6254, Df(1)HM44	yes	no
Df(1)BSC645	FBab0045698	FBrf0206122	P{XP}d06197	FBti0069456	X:20201432	19C4	3	PBac{WH}CG15452[f06385]	FBti0042557	X:20617464	19E2	1	P+PBac{XP5.WH5}BSC645	white eyes		Df(1)Exel6254, Df(1)HM44	yes	no
Df(1)BSC646	FBab0045699	FBrf0206123	P{XP}d06197	FBti0069456	X:20201432	19C4	3	PBac{WH}f07805	FBti0053704	X:20764563--20764608	19E4	1	P+PBac{XP5.WH5}BSC646	white eyes		Df(1)Exel6254, Df(1)HM44	yes	no
Df(1)BSC647	FBab0045700	FBrf0206124	PBac{WH}f03971	FBti0051542	X:17605502	16C1	3	P{XP}d09154	FBti0042925	X:17957208	16F6	3	P+PBac{XP5.WH5}BSC647	white eyes			yes	yes
Df(1)BSC648	FBab0045701	FBrf0206125	P{XP}d06045	FBti0057480	X:19682746	18F2	1	PBac{WH}f08018b	FBti0068361	X:20251004	19C5	1	P+PBac{XP5.WH5}BSC648	white eyes	sw[1]		yes	no
Df(3L)BSC649	FBab0045705	FBrf0206140	PBac{RB}e03222	FBti0048168	3L:16315102	72E1	1	P{XP}roq[d08799]	FBti0056729	3L:16371704	72E4	1	P+PBac{XP5.RB3}BSC649	white eyes		Df(3L)ED220, Df(3L)BSC555	yes	no
Df(3R)BSC650	FBab0045706	FBrf0206141	PBac{RB}CG17801[e02870]	FBti0047954	3R:13632566	90C6	1	P{XP}d01767	FBti0054620	3R:14124122	91A2	3	P+PBac{XP5.RB3}BSC650	white eyes	cpo[01432], MED17[s2956]		yes	no
Df(2R)BSC651	FBab0045708	FBrf0206251	PBac{RB}e02114	FBti0047509	2R:10740461	51C5	1	P{XP}chn[d03490]	FBti0068889	2R:11022806	51E2	1	P+PBac{XP5.RB3}BSC651	white eyes	aPKC[k06403]	Df(2R)BSC330	yes	no
Df(2R)BSC652	FBab0045709	FBrf0206252	P{XP}d05179	FBti0055765	2R:19601334	59F6	1	PBac{RB}CG11388[e03063]	FBti0041667	2R:19909942	60B4	1	P+PBac{XP5.RB3}BSC652	white eyes	mr[1], Phm[k07623]		yes	no
Df(2L)BSC653	FBab0045710	FBrf0206253	P{XP}vri[d01873]	FBti0054652	2L:5305646	25D5	1	PBac{RB}CG14023[e04200]	FBti0041795	2L:5324955	25D6	1	P+PBac{XP5.RB3}BSC653	white eyes	vri[k05901]		yes	no
Df(1)BSC654	FBab0045726	FBrf0206408	P{XP}CG3125[d09321]	FBti0070160	X:5640901	5B6	1	PBac{WH}CG5941[f04465]	FBti0051789	X:5933340	5D2	1	P+PBac{XP5.WH5}BSC654	white eyes	fs(1)M3[K1], rux[1]		no	no
Df(3R)BSC655	FBab0045724	FBrf0206406	PBac{WH}CG11120[f02851]	FBti0042166	3R:20749957	96B8	1	P{XP}bai[d09741]	FBti0056936	3R:20865356	96B17	1	P+PBac{XP5.WH5}BSC655	white eyes	ssh[01207]		no	no
Df(1)BSC656	FBab0045725	FBrf0206407	PBac{WH}fs(1)Ya[f02372]	FBti0050556	X:2620587	3B3	1	P{XP}d04817	FBti0055646	X:3266975	3D2	1	P+PBac{XP5.WH5}BSC656	white eyes	rst[6], dwg[11-32]		yes	no
Df(1)BSC657	FBab0045731	FBrf0206413	P{XP}norpA[d05473]	FBti0055855	X:4218814--4218913	4B6	1	PBac{RB}pon[e02353]	FBti0041596	X:4530440	4C10	1	P+PBac{XP5.RB3}BSC657	white eyes	bi[1], rb[1], peb[1]		yes	no
Df(1)BSC658	FBab0045727	FBrf0206409	PBac{RB}CG1657[e02476]	FBti0041611	X:11220142	10B3	1	P{XP}rho-4[d01806]	FBti0054632	X:11495012	10C10	1	P+PBac{XP5.RB3}BSC658	white eyes	dsh[1]		yes	no
Df(2R)BSC659	FBab0045730	FBrf0206412	P{XP}apt[d01747]	FBti0054609	2R:19468319	59F1	1	PBac{WH}Nxt1[f04855]	FBti0042395	2R:19698923	60A2	1	P+PBac{XP5.WH5}BSC659	white eyes	retn[02535]	Df(2R)BSC136	yes	no
Df(2R)BSC660	FBab0045728	FBrf0206410	P{XP}d05179	FBti0055765	2R:19601334	59F6	1	PBac{WH}DNA-ligI[f00902]	FBti0041954	2R:19779403	60A8	1	P+PBac{XP5.WH5}BSC660	white eyes	bgcn[1], ken[1], eIF6[k13214]		yes	no
Df(2R)BSC661	FBab0045729	FBrf0206411	PBac{RB}e01349	FBti0047028	2R:19241797	59D8	1	P{XP}Pde8[d02989]	FBti0055033	2R:19546662	59F5	1	P+PBac{XP5.RB3}BSC661	white eyes	chrw[k06908], apt[k15608]		yes	no
Df(1)BSC662	FBab0045732	FBrf0206414	PBac{RB}e04303	FBti0048779	X:8010281	7D6	1	P{XP}CG33181[d02233]	FBti0054789	X:8383646	7F1	3	P+PBac{XP5.RB3}BSC662	white eyes	Cp36[dec2-1], otu[7]		yes	no
Df(1)BSC663	FBab0045733	FBrf0206415	PBac{RB}CG15369[e03306]	FBti0041700	X:9111380	8D1	1	P{XP}d11682	FBti0057335	X:9178608	8D5	1	P+PBac{XP5.RB3}BSC663	white eyes	amx[1], Dsor1[G79]		yes	no
Df(2R)BSC664	FBab0045734	FBrf0206416	PBac{WH}dom[f04230]	FBti0042328	2R:17229152	57D12	1	P{XP}d07171	FBti0056345	2R:17759533	58A3	1	P+PBac{XP5.WH5}BSC664	white eyes	Egfr[f2], Egfr[f24]	Df(2R)BSC360	yes	no
Df(2R)BSC665	FBab0045735	FBrf0206417	P{XP}apt[d01747]	FBti0054609	2R:19468319	59F1	1	PBac{WH}usnp[f03352]	FBti0051179	2R:19731874	60A3	1	P+PBac{XP5.WH5}BSC665	white eyes	retn[02535], shu[2]		yes	no
Df(3R)BSC666	FBab0045736	FBrf0206418	P{XP}CG11984[d08881]	FBti0042920	3R:4839488	85C2	1	PBac{WH}CG33936[f01391]	FBti0042001	3R:5181129	85D11	1	P+PBac{XP5.WH5}BSC666	white eyes	pum[13]	Df(3R)ED5301	yes	no
Df(3L)BSC667	FBab0045737	FBrf0206419	PBac{RB}e01268	FBti0046980	3L:20355071	77B6	1	P{XP}trbl[d03196]	FBti0068842	3L:20394464	77C1	1	P+PBac{XP5.RB3}BSC667	white eyes	in[1]	Df(3L)BSC447	yes	no
Df(2R)BSC668	FBab0045768	FBrf0206450	PBac{WH}f04268	FBti0051682	2R:10325757	51A2	1	P{XP}d06361	FBti0069488	2R:10601191	51C1	1	P+PBac{XP5.WH5}BSC668	white eyes	Asx[1], ttv[k11904]		yes	no
Df(3L)BSC669	FBab0045767	FBrf0206449	PBac{WH}CG3280[f01875]	FBti0042051	3L:9605129	67C2	1	P{XP}vsg[d03524]	FBti0055228	3L:9707771	67C5	1	P+PBac{XP3.WH3}BSC669	darker eyes	fry[02240], alphaTub67C[1]		no	no
Df(3L)BSC670	FBab0045766	FBrf0206448	PBac{RB}CG12090[e00227]	FBti0041370	3L:1534423	62A3	1	P{XP}n-syb[d02894]	FBti0042787	3L:1637053	62A9	1	P+PBac{XP3.RB5}BSC670	darker eyes		Df(3L)BSC289, Df(3L)Exel6087	no	no
Df(3L)BSC671	FBab0045765	FBrf0206447	PBac{WH}CG2107[f02667]	FBti0042148	3L:2982129	63A2	1	P{XP}Hsp83[d10181]	FBti0057039	3L:3193143	63B11	1	P+PBac{XP3.WH3}BSC671	darker eyes	aly[1], rasp[m47]		no	no
Df(3L)BSC672	FBab0045738	FBrf0206420	P{XP}CG11486[d02098]	FBti0054735	3L:3081311	63A7	1	PBac{WH}gry[f05186]	FBti0052240	3L:3206906	63B12	1	P+PBac{XP3.WH3}BSC672	darker eyes	rasp[m47], Hsp83[e6A]		no	no
Df(3L)BSC673	FBab0045739	FBrf0206421	P{XP}CG8177[d00052]	FBti0068390	3L:9756714	67C7	1	PBac{WH}dpr10[f05877]	FBti0052615	3L:10174058	67D10	1	P+PBac{XP3.WH3}BSC673	darker eyes		Df(3L)BSC282, Df(3L)BSC394	no	no
Df(3L)BSC674	FBab0045740	FBrf0206422	PBac{RB}e04071	FBti0048643	3L:10884204	67F1	1	P{XP}Mocs1[d03517]	FBti0055225	3L:11063752	68A4	3	P+PBac{XP5.RB3}BSC674	white eyes	klu[09036]	Df(3L)BSC457	yes	no
Df(3L)BSC675	FBab0045741	FBrf0206423	P{XP}chrb[d03716]	FBti0055295	3L:11484683	68C10	1	PBac{WH}pallidin[f05716]	FBti0042484	3L:11684627	68D2	1	P+PBac{XP3.WH3}BSC675	darker eyes	rt[P], rt[2]		no	no
Df(3L)BSC676	FBab0045742	FBrf0206424	PBac{WH}Pi3K68D[f03129]	FBti0051036	3L:11782584	68D6	1	P{XP}Adk1[d04297]	FBti0055486	3L:12197081	69A2	1	P+PBac{XP5.WH5}BSC676	white eyes	CycA[H170]		yes	no
Df(3R)BSC677	FBab0045743	FBrf0206425	PBac{WH}CG5892[f01976]	FBti0042064	3R:17067939	93D1	1	P{XP}Eip93F[d07598]	FBti0056444	3R:17797873	93F14	1	P+PBac{XP3.WH3}BSC677	darker eyes	InR[05545]		no	no
Df(3R)BSC678	FBab0045744	FBrf0206426	PBac{WH}lbl[f02857]	FBti0042168	3R:17244284	93E1	3	P{XP}Eip93F[d07598]	FBti0056444	3R:17797873	93F14	1	P+PBac{XP3.WH3}BSC678	darker eyes	tsl[00617], InR[05545]		no	no
Df(3R)BSC679	FBab0045745	FBrf0206427	PBac{WH}f03821	FBti0051462	3R:20918414	96B20	1	P{XP}d10197	FBti0057043	3R:20963568	96C2	1	P+PBac{XP5.WH5}BSC679	white eyes		Df(3R)BSC493, Df(3R)ED6220	yes	no
Df(3R)BSC680	FBab0045746	FBrf0206428	PBac{WH}CG3822[f03502]	FBti0042242	3R:16689831	93A2	1	P{XP}Mvl[d06433]	FBti0069504	3R:16886325	93B8	3	P+PBac{XP3.WH3}BSC680	darker eyes	Atpalpha[01453a]		no	no
Df(3R)BSC681	FBab0045747	FBrf0206429	PBac{RB}CG15597[e00223]	FBti0041368	3R:2111067	83E2	1	P{XP}TfIIFalpha[d01485]	FBti0054504	3R:2206257	83E5	1	P+PBac{XP3.RB5}BSC681	darker eyes		Df(3R)WIN11	no	no
Df(3R)BSC682	FBab0045748	FBrf0206430	P{XP}Ssdp[d00236]	FBti0053962	3R:14022152	90F6	3	PBac{RB}e01013	FBti0046805	3R:14100344	91A1	1	P+PBac{XP5.RB3}BSC682	white eyes	repo[03702]		yes	no
Df(3R)BSC683	FBab0045749	FBrf0206431	P{XP}Ssdp[d03345]	FBti0055171	3R:14023935	90F6	1	PBac{RB}Rpb4[e04115]	FBti0048677	3R:14081122	90F11	1	P+PBac{XP3.RB5}BSC683	darker eyes	repo[03702]		no	no
Df(3R)BSC684	FBab0045750	FBrf0206432	PBac{WH}CG5863[f05947]	FBti0042507	3R:13236576	90A6	1	P{XP}CG14322[d10217]	FBti0057048	3R:13479634	90B7	1	P+PBac{XP5.WH5}BSC684	white eyes	l(3)07882[07882]		yes	no
Df(3R)BSC685	FBab0045751	FBrf0206433	P{XP}PyK[d08171]	FBti0056571	3R:18193242	94A6	1	PBac{WH}oa2[f02819]	FBti0042163	3R:18336190	94B2	1	P+PBac{XP5.WH5}BSC685	white eyes	lqfR[03685]		yes	no
Df(3R)BSC686	FBab0045752	FBrf0206434	PBac{WH}f00547	FBti0049363	3R:23265941	98A1	1	P{XP}d05341	FBti0055819	3R:23731307	98B5	3	P+PBac{XP5.WH5}BSC686	white eyes	raps[193]	Df(3R)ED6265	yes	no
Df(3R)BSC687	FBab0045803	FBrf0206488	PBac{RB}CG2118[e00471]	FBti0046454	3R:27618689	100D2	1	P{XP}d04106	FBti0055418	3R:27868500	100E3	1	P+PBac{XP5.RB3}BSC687	white eyes	heph[2]		yes	no
Df(2L)BSC688	FBab0045753	FBrf0206435	P{XP}CG17646[d02064]	FBti0054724	2L:1736964	22B1	1	PBac{WH}f07743	FBti0053677	2L:2273384--2273572	22D6	1	P+PBac{XP3.WH3}BSC688	darker eyes	l(2)s5379[s5379]	Df(2L)Exel8005	no	no
Df(2L)BSC689	FBab0045754	FBrf0206436	P{XP}CG13130[d03624]	FBti0055266	2L:9984563	30F5	1	PBac{RB}Sur[e00744]	FBti0041426	2L:10198946--10198992	31B1	1	P+PBac{XP3.RB5}BSC689	darker eyes	bib[1]		no	no
Df(2L)BSC690	FBab0045755	FBrf0206437	P{XP}CycE[d07253]	FBti0056371	2L:15745455	35D4	1	PBac{WH}f06308	FBti0052877	2L:15821840	35D4	1	P+PBac{XP3.WH3}BSC690	darker eyes	l(2)35Di[BG02008], Gli[1], l(2)35Df[HL58]		no	no
Df(2L)BSC691	FBab0045756	FBrf0206438	P{XP}B4[d06138]	FBti0056038	2L:13512897	34C3	1	PBac{WH}f05111	FBti0052191	2L:13721648	34D1	1	P+PBac{XP3.WH3}BSC691	darker eyes	kuz[3]	Df(2L)BSC147	no	no
Df(2L)BSC692	FBab0045757	FBrf0206439	P{XP}d10517	FBti0057121	2L:2830265--2830267	23B3	1	PBac{RB}CG31694[e03952]	FBti0048577	2L:2868633	23B7	1	P+PBac{XP3.RB5}BSC692	darker eyes	RpS21[k16804a]		no	no
Df(2L)BSC693	FBab0045758	FBrf0206440	PBac{WH}f05524	FBti0052406	2L:5209495	25C10	1	P{XP}vri[d01873]	FBti0054652	2L:5305646	25D5	1	P+PBac{XP3.WH3}BSC693	darker eyes	tkv[7]	Df(2L)Exel6011	no	no
Df(2L)BSC694	FBab0045759	FBrf0206441	PBac{WH}mRpS23[f07522]	FBti0053547	2L:13834944	34D6	1	P{XP}CG33681[d03952]	FBti0114454	2L:14013732	34F1	3	P+PBac{XP3.WH3}BSC694	darker eyes	Ance[34Eb-2]	Df(2L)BSC345	no	no
Df(2R)BSC695	FBab0045760	FBrf0206442	PBac{WH}CG30184[f04532]	FBti0042363	2R:19452280--19452283	59F1	1	P{XP}d11424	FBti0057566	2R:19879647	60B1	2	P+PBac{XP5.WH5}BSC695	white eyes	retn[02535], or[49h], bgcn[1]		yes	no
Df(2R)BSC696	FBab0045761	FBrf0206443	PBac{WH}CG42345[f04551]	FBti0042367	2R:1304605	41F1	1	P{XP}CG11163[d05998]	FBti0056004	2R:1669744--1669934	41F11	1	P+PBac{XP3.WH3}BSC696	darker eyes	vlc[07022], l(2)NC136[KG10496]		no	no
Df(2R)BSC697	FBab0045762	FBrf0206444	PBac{WH}f05105	FBti0067856	2R:1562003	41F6	1	P{XP}CG11163[d05998]	FBti0056004	2R:1669744--1669934	41F11	1	P+PBac{XP3.WH3}BSC697	darker eyes	ap[54]		no	no
Df(2R)BSC698	FBab0045763	FBrf0206445	PBac{WH}f00012	FBti0049014	2R:18889174	59C1	1	P{XP}CG9812[d10315]	FBti0042950	2R:19307192	59D11	1	P+PBac{XP3.WH3}BSC698	darker eyes	twi[1], l(2)06496[06496]		no	no
Df(2R)BSC699	FBab0045764	FBrf0206446	P{XP}d01597	FBti0068597	2R:7907386	48D7	1	PBac{RB}e01191	FBti0041477	2R:8070095	48E6	1	P+PBac{XP3.RB5}BSC699	darker eyes	jeb[k05644], Cct5[06444]		no	no
Df(2R)BSC700	FBab0045769	FBrf0206451	P{XP}CG8547[d05392]	FBti0055839	2R:10153306	50E6	1	PBac{RB}Sin1[e03756]	FBti0041745	2R:10299890	51A2	1	P+PBac{XP3.RB5}BSC700	darker eyes	Tfb1[f03351]	Df(2R)Exel7131	no	no
Df(2R)BSC701	FBab0045770	FBrf0206452	PBac{RB}CG9143[e00691]	FBti0041424	2R:16166339	56F15	1	P{XP}Fem-1[d02039]	FBti0054716	2R:16554778	57A9	1	P+PBac{XP3.RB5}BSC701	darker eyes		Df(2R)BSC400, Df(2R)Exel7164	no	no
Df(2R)BSC702	FBab0045771	FBrf0206453	P{XP}d08982	FBti0056764	2R:16311622	57A2	1	PBac{WH}Ipk1[f07534]	FBti0068279	2R:16758360	57B3	1	P+PBac{XP5.WH5}BSC702	white eyes	exu[1], insc[k12405]	Df(2R)BSC400, Df(2R)BSC404	yes	no
Df(2R)BSC703	FBab0045772	FBrf0206454	PBac{RB}Fpps[e04660]	FBti0048977	2R:7193919	47F1	1	P{XP}d01004	FBti0068507	2R:7253453	47F6	1	P+PBac{XP3.RB5}BSC703	darker eyes	ix[1]		no	no
Df(1)BSC704	FBab0045773	FBrf0206455	P{XP}d00723	FBti0054179	X:10651741	9E4	1	PBac{WH}Myo10A[f03968]	FBti0042299	X:10858005	9F13	1	P+PBac{XP3.WH3}BSC704	darker eyes	v[1]		no	no
Df(1)BSC705	FBab0045774	FBrf0206456	P{XP}d08747	FBti0056716	X:13880813	12D1	1	PBac{WH}dpr8[f00231]	FBti0049159	X:14334444	12E9	1	P+PBac{XP3.WH3}BSC705	darker eyes	mud[4]		no	no
Df(1)BSC706	FBab0045775	FBrf0206457	PBac{WH}dah[f04432]	FBti0042350	X:15222417	13B6	1	P{XP}CG6340[d02850]	FBti0054992	X:15378825	13C5	1	P+PBac{XP3.WH3}BSC706	darker eyes	dah[30]		no	no
Df(1)BSC707	FBab0045776	FBrf0206458	PBac{WH}CG8097[f06511]	FBti0052992	X:15477245	13D4	1	P{XP}sd[d04263]	FBti0055475	X:15708694	13F1	1	P+PBac{XP3.WH3}BSC707	darker eyes	sd[1]		no	no
Df(1)BSC708	FBab0045777	FBrf0206459	P{XP}CG1532[d07742]	FBti0069827	X:20899323	19E7	1	PBac{WH}f01417	FBti0042005	X:21494893	20A4	1	P+PBac{XP3.WH3}BSC708	darker eyes	fliI[3]		no	no
Df(1)BSC709	FBab0045778	FBrf0206460	PBac{RB}e04344	FBti0048799	X:1102830	1E4	1	P{XP}CG32813[d00423]	FBti0054042	X:1282147	2A1	1	P+PBac{XP3.RB5}BSC709	darker eyes	fs(1)N[4]		no	no
Df(1)BSC710	FBab0045779	FBrf0206461	PBac{WH}Csat[f07903]	FBti0042709	X:2597988	3B2	1	P{XP}d07882	FBti0069855	X:3070426	3C9	1	P+PBac{XP3.WH3}BSC710	darker eyes	rst[6], dwg[11-32]		no	no
Df(1)BSC711	FBab0045780	FBrf0206462	P{XP}Atg5[d04577]	FBti0042814	X:7213043	7B1	1	PBac{WH}f06469	FBti0052962	X:7697142	7C1	1	P+PBac{XP3.WH3}BSC711	darker eyes	ct[6]		no	no
Df(1)BSC712	FBab0045781	FBrf0206463	PBac{RB}Aats-lys[e04554]	FBti0041833	X:9500628	8F1	1	P{XP}CG2974[d03231]	FBti0042793	X:9980459	9B1	3	P+PBac{XP3.RB5}BSC712	darker eyes	Yp1[ts1]		no	no
Df(1)BSC713	FBab0045782	FBrf0206464	PBac{WH}CG12096[f05782]	FBti0042491	X:13053903	11E1	1	P{XP}CG1640[d00378]	FBti0054025	X:13267737	11F1	1	P+PBac{XP3.WH3}BSC713	darker eyes	sno[71e1]		no	no
Df(1)BSC714	FBab0045784	FBrf0206466	PBac{WH}Graf[f02954]	FBti0050935	X:15652384	13E14	1	P{XP}Tob[d06286]	FBti0069474	X:15980061	14A8	1	P+PBac{XP3.WH3}BSC714	darker eyes	dsh[1]		no	no
Df(1)BSC715	FBab0045783	FBrf0206465	PBac{RB}CG8924[e01671]	FBti0047236	X:15835489	14A1	1	P{XP}d04224	FBti0055455	X:16226793	14B14	1	P+PBac{XP5.RB3}BSC715	white eyes			yes	yes
Df(1)BSC716	FBab0045785	FBrf0206467	P{XP}d03621	FBti0055264	X:18137765	17A3	1	PBac{WH}Pk17E[f06062]	FBti0052728	X:18694300	17D6	1	P+PBac{XP3.WH3}BSC716	darker eyes	os[1]		no	no
Df(1)BSC717	FBab0045786	FBrf0206468	PBac{RB}CG3191[e02435]	FBti0041608	X:2145613	2F2	1	P{XP}d01530	FBti0054521	X:2439696	3A4	1	P+PBac{XP3.RB5}BSC717	darker eyes	gt[1], phl[11]		no	no
Df(1)BSC718	FBab0045787	FBrf0206469	PBac{RB}CG4199[e04396]	FBti0041816	X:1967289	2C10	1	P{XP}wapl[d03815]	FBti0055333	X:2050105	2D5	1	P+PBac{XP5.RB3}BSC718	white eyes	csw[lf]		yes	no
Df(1)BSC719	FBab0045788	FBrf0206470	PBac{WH}Gr2a[f01153]	FBti0041982	X:1347763	2A3	1	P{XP}CG14814[d03085]	FBti0055070	X:1759742	2B13	1	P+PBac{XP3.WH3}BSC719	darker eyes	sta[1], br[1]		no	no
Df(1)BSC720	FBab0045789	FBrf0206471	PBac{WH}CG2712[f08040]	FBti0042721	X:2626567	3B3	1	P{XP}d02552	FBti0068749	X:3440522	3D5	1	P+PBac{XP3.WH3}BSC720	darker eyes	rst[6]		no	no
Df(1)BSC721	FBab0045790	FBrf0206472	P{XP}sdt[d00160]	FBti0053921	X:8074913	7D18	1	PBac{WH}CG12112[f06346]	FBti0042553	X:8454487	7F4	1	P+PBac{XP5.WH5}BSC721	white eyes	otu[14], otu[7]		yes	no
Df(1)BSC722	FBab0045791	FBrf0206473	PBac{RB}CG11752[e04370]	FBti0041813	X:11244499	10B3	1	P{XP}d06898	FBti0069616	X:11648284	10E1	1	P+PBac{XP3.RB5}BSC722	darker eyes	dsh[1]		no	no
Df(1)BSC723	FBab0045792	FBrf0206474	PBac{WH}mei-9[f01366]	FBti0041996	X:4212091	4B6	1	P{XP}CG3556[d04151]	FBti0042808	X:4427231	4C7	1	P+PBac{XP5.WH5}BSC723	white eyes	bi[1]		yes	no
Df(1)BSC724	FBab0045793	FBrf0206475	P{XP}CG15766[d06145]	FBti0042841	X:5709913	5C2	1	PBac{RB}e02418	FBti0047685	X:5971645	5D3	1	P+PBac{XP5.RB3}BSC724	white eyes	rux[2], fs(1)M3[K1]		yes	no
Df(1)BSC725	FBab0045794	FBrf0206476	PBac{WH}CG9634[f02939]	FBti0042174	X:16638453	15A3	1	P{XP}d06804	FBti0069597	X:16731508	15A11	1	P+PBac{XP3.WH3}BSC725	darker eyes	if[3]		no	no
Df(1)BSC726	FBab0045795	FBrf0206477	PBac{WH}CG10353[f02380]	FBti0067469	X:11781143	10F4	1	P{XP}CG15730[d08781]	FBti0114491	X:12390424	11A12	3	P+PBac{XP5.WH5}BSC726	white eyes	gd[7]		yes	no
Df(3L)BSC727	FBab0045796	FBrf0206478	PBac{RB}CG14132[e04464]	FBti0048871	3L:11708250	68D3	1	P{XP}Sema-5c[d03723]	FBti0055298	3L:12074922	68F2	2	P+PBac{XP5.RB3}BSC727	white eyes	CycA[H170]		yes	no
Df(3R)BSC728	FBab0045797	FBrf0206479	P{XP}CG4221[d08178]	FBti0042906	3R:11746607	89A8	1	PBac{RB}Mhcl[e03696]	FBti0048440	3R:11902483	89B2	1	P+PBac{XP3.RB5}BSC728	darker eyes	srp[3]	Df(3R)Exel7327	no	no
Df(3R)BSC729	FBab0045798	FBrf0206480	P{XP}pyd3[d00812]	FBti0042746	3R:3575809	84D14	1	PBac{RB}CG18749[e03518]	FBti0041719	3R:4069851	84F5	1	P+PBac{XP3.RB5}BSC729	darker eyes	grn[H10]		no	no
Df(3L)BSC730	FBab0045853	FBrf0207630	PBac{WH}CG9760[f00991]	FBti0049658	3L:12156077	68F7	1	P{XP}d03775	FBti0055314	3L:12836424	69E6	1	P+PBac{XP5.WH5}BSC730	white eyes	eyg[1], Ptp69D[1], Atg1[00305]		yes	no
Df(3L)BSC731	FBab0045840	FBrf0207613	PBac{WH}f05067	FBti0052163	3L:19972170--19972171	76D7	1	P{XP}d09071	FBti0056785	3L:20191553	77A1	1	P+PBac{XP5.WH5}BSC731	white eyes	gig[109]	Df(3L)BSC446	yes	no
Df(3L)BSC732	FBab0045841	FBrf0207614	P{XP}d02504	FBti0057398	3L:7862119	66A17	2	PBac{WH}DNApol-alpha50[f02992]	FBti0042179	3L:8335657	66C8	1	P+PBac{XP5.WH5}BSC732	white eyes	Nmt[j1C7]		yes	no
Df(3L)BSC733	FBab0045842	FBrf0207615	PBac{RB}chb[e02751]	FBti0047881	3L:21168023--21168056	78C2	1	P{XP}d09074	FBti0056786	3L:21219092	78C2	1	P+PBac{XP5.RB3}BSC733	white eyes	Ilk[1]	Df(3L)BSC449	yes	no
Df(3L)BSC734	FBab0045843	FBrf0207616	PBac{WH}f04670	FBti0051912	3L:20244464	77A4	1	P{XP}trbl[d03196]	FBti0068842	3L:20394464	77C1	1	P+PBac{XP5.WH5}BSC734	white eyes	polo[16-1], fbl[1]		yes	no
Df(3L)BSC735	FBab0045844	FBrf0207617	P{XP}Gad1[d10811]	FBti0057184	3L:4087468	64A5	1	PBac{WH}CG18675[f01891]	FBti0050273	3L:4178613	64A9	1	P+PBac{XP5.WH5}BSC735	white eyes	Rop[G27], RfC4[B6], mas[xs76]		yes	no
Df(3L)BSC736	FBab0045845	FBrf0207618	P{XP}Gad1[d10811]	FBti0057184	3L:4087468	64A5	1	PBac{WH}CG18675[f03146]	FBti0042201	3L:4179708	64A9	3	P+PBac{XP5.WH5}BSC736	white eyes	Rop[G27], RfC4[B6], mas[xs76]		yes	no
Df(3L)BSC737	FBab0045846	FBrf0207619	PBac{WH}f04990	FBti0052116	3L:13410255--13410262	70B1	1	P{XP}d09500	FBti0056879	3L:13986560	70C10	1	P+PBac{XP5.WH5}BSC737	white eyes	Gl[1]	Df(3L)Exel6119	yes	no
Df(3R)BSC738	FBab0045856	FBrf0207634	P{XP}TfIIFalpha[d01485]	FBti0054504	3R:2206257	83E5	1	PBac{RB}Edg84A[e02715]	FBti0041628	3R:2510873	84A1	1	P+PBac{XP5.RB3}BSC738	white eyes	gpp[03342], Taf1[1], lab[14]		yes	no	Stock does not share standard genetic background of other deletion stocks.
Df(3R)BSC739	FBab0045847	FBrf0207620	P{XP}d09030	FBti0070084	3R:22896900	97E1	1	PBac{WH}ALiX[f03094]	FBti0051013	3R:23523747	98B1	1	P+PBac{XP5.WH5}BSC739	white eyes	pll[2], raps[193]		yes	no
Df(3R)BSC740	FBab0045807	FBrf0207395	PBac{RB}CG10096[e00276]	FBti0041377	3R:8218484	87B9	1	P{XP}desat1[d09614]	FBti0057543	3R:8267098	87B10	1	P+PBac{XP3.RB5}BSC740	darker eyes	Pp1-87B[1]		no	no
Df(3R)BSC741	FBab0045808	FBrf0207396	PBac{WH}Set[f03083]	FBti0051005	3R:11090909--11090913	88E8	1	P{XP}CG6218[d06481]	FBti0042851	3R:11166385	88F1	1	P+PBac{XP5.WH5}BSC741	white eyes	ea[1], MRG15[j6A3]		yes	no
Df(3R)BSC742	FBab0045809	FBrf0207397	P{XP}CG7702[d06784]	FBti0042860	3R:14496833	91B8	1	PBac{RB}mRpL55[e01798]	FBti0047318	3R:14920587	91F1	1	P+PBac{XP3.RB5}BSC742	darker eyes	cdi[R47]		no	no
Df(3R)BSC743	FBab0045810	FBrf0207398	P{XP}CG5873[d00811]	FBti0054211	3R:13269809	90B1	1	PBac{WH}Hmx[f06831]	FBti0053170	3R:13388510	90B5	1	P+PBac{XP5.WH5}BSC743	white eyes	l(3)07882[07882]		no	no
Df(3R)BSC744	FBab0045811	FBrf0207399	PBac{WH}CG17917[f06982]	FBti0042615	3R:2168401	83E4	1	P{XP}d03025	FBti0055048	3R:2231048	83E6	3	P+PBac{XP5.WH5}BSC744	white eyes		Df(3R)BSC193, Df(3R)WIN11	no	no
Df(3R)BSC745	FBab0045812	FBrf0207400	PBac{WH}f05963	FBti0052664	3R:2129696	83E2	1	P{XP}TfIIFalpha[d01485]	FBti0054504	3R:2206257	83E5	1	P+PBac{XP3.WH3}BSC745	darker eyes		Df(3R)BSC681, Df(3R)WIN11	no	no
Df(3R)BSC746	FBab0045818	FBrf0207407	PBac{RB}e00916	FBti0046740	3R:2138798--2139080	83E2	1	P{XP}d03025	FBti0055048	3R:2231048	83E6	3	P+PBac{XP5.RB3}BSC746	white eyes		Df(3R)BSC681, Df(3R)WIN11	yes	no
Df(3R)BSC747	FBab0045813	FBrf0207401	PBac{RB}alphaαTub84D[e02691]	FBti0101432	3R:3356396	84D9	1	P{XP}Prat[d01596]	FBti0054547	3R:3737470	84E5	1	P+PBac{XP5.RB3}BSC747	white eyes		Df(3R)BSC729	yes	no
Df(3R)BSC748	FBab0045814	FBrf0207402	PBac{WH}Actn3[f00971]	FBti0041964	3R:12803446	89E5	1	P{XP}Dad[d02235]	FBti0054790	3R:12890724	89E11	1	P+PBac{XP3.WH3}BSC748	darker eyes		Df(3R)Exel8165	no	no
Df(3R)BSC749	FBab0045815	FBrf0207403	PBac{WH}5-HT7[f05214]	FBti0042434	3R:26837657	100B1	1	P{XP}d10196	FBti0070369	3R:27136770	100C1	1	P+PBac{XP3.WH3}BSC749	darker eyes	dco[3], l(3)03670[03670]		no	no
Df(3R)BSC750	FBab0045816	FBrf0207404	PBac{RB}CG6912[e00345]	FBti0041392	3R:10960881	88E2	1	P{XP}d06581	FBti0056172	3R:11075682	88E5	1	P+PBac{XP5.RB3}BSC750	white eyes	tefu[atm-3]	Df(3R)BSC635	yes	no
Df(3R)BSC751	FBab0045817	FBrf0207405	PBac{WH}CcapR[f01987]	FBti0050331	3R:21763034	96F8	1	P{XP}d07975	FBti0056527	3R:21881046	96F10	3	P+PBac{XP5.WH5}BSC751	white eyes	gro[1]		yes	no
Df(3R)BSC752	FBab0045828	FBrf0207424	PBac{WH}CG31323[f04673]	FBti0042380	3R:22005377	97A2	1	P{XP}CG6420[d03901]	FBti0042804	3R:22551031	97C5	3	P+PBac{XP5.WH5}BSC752	white eyes	scrib[j7B3]		yes	no
Df(3L)BSC753	FBab0045820	FBrf0207408	P{XP}Mocs1[d03517]	FBti0055225	3L:11063752	68A4	1	PBac{RB}e01116	FBti0046872	3L:11455538	68C9	1	P+PBac{XP3.RB5}BSC753	darker eyes	l(3)01239[j9B4], Sod[n1]		no	no
Df(1)BSC754	FBab0045821	FBrf0207409	PBac{WH}f07799	FBti0053701	X:9902357	9A4	1	P{XP}d04142	FBti0055429	X:10128208	9B4	1	P+PBac{XP5.WH5}BSC754	white eyes	Yp1[ts1]		yes	no
Df(1)BSC755	FBab0045822	FBrf0207410	P{XP}d02181	FBti0054764	X:10349012	9C4	1	PBac{RB}CG17333[e04318]	FBti0041808	X:10742506	9F5	1	P+PBac{XP5.RB3}BSC755	white eyes	ras[2]		no	no
Df(1)BSC756	FBab0045865	FBrf0207862	PBac{WH}Graf[f02954]	FBti0050935	X:15652384	13E14	1	P{XP}sd[d04263]	FBti0055475	X:15708694	13F1	1	P+PBac{XP3.WH3}BSC756	darker eyes	sd[1]		no	no
Df(1)BSC757	FBab0045823	FBrf0207411	PBac{WH}CG33172[f04448]	FBti0051782	X:15664270	13E15	1	P{XP}Gapdh2[d08479]	FBti0042912	X:15761875	13F17	1	P+PBac{XP5.WH5}BSC757	white eyes	sd[1], Chc[1]		yes	no
Df(1)BSC758	FBab0045824	FBrf0207412	P{XP}vap[d08934]	FBti0056754	X:15899293	14A6	1	PBac{WH}nonA[f00870]	FBti0041947	X:16261145	14C1	1	P+PBac{XP3.WH3}BSC758	darker eyes			no	yes
Df(1)BSC759	FBab0045825	FBrf0207413	P{XP}Tob[d06286]	FBti0069474	X:15980061	14A8	1	PBac{WH}nonA[f07992]	FBti0053778	X:16262472	14C1	1	P+PBac{XP5.WH5}BSC759	white eyes			yes	yes
Df(1)BSC760	FBab0045826	FBrf0207414	P{XP}para[d04188]	FBti0055443	X:16420365	14E1	1	PBac{WH}CG9777[f04065]	FBti0042307	X:16629054	15A3	1	P+PBac{XP3.WH3}BSC760	darker eyes			no	yes
Df(1)BSC761	FBab0045829	FBrf0207425	PBac{WH}f04029	FBti0051577	X:16357189	14D1	3	P{XP}crl[d03572]	FBti0055247	X:16487738	14F1	1	P+PBac{XP3.WH3}BSC761	darker eyes			no	yes
Df(1)BSC762	FBab0045827	FBrf0207415	PBac{WH}CG18358[f05802]	FBti0042493	X:16609997	15A3	1	P{XP}CG4768[d07360]	FBti0069726	X:16686705	15A8	1	P+PBac{XP3.WH3}BSC762	darker eyes	if[3]		no	no
Df(1)BSC763	FBab0045848	FBrf0207624	PBac{WH}f01416	FBti0049943	X:7329413	7B2	1	P{XP}CHES-1-like[d01890]	FBti0054661	X:7586928	7B6	1	P+PBac{XP3.WH3}BSC763	darker eyes	ct[6]		no	no
Df(1)BSC764	FBab0045833	FBrf0207428	P{XP}IP3K2[d03393]	FBti0042796	X:13215186	11E11	1	PBac{WH}CG32635[f02335]	FBti0042113	X:13339499	11F7	1	P+PBac{XP3.WH3}BSC764	darker eyes			no	no	Df(1)BSC764 heterozygotes show Minute phenotype from deleting RpS15Aa.
Df(1)BSC765	FBab0045834	FBrf0207429	P{XP}IP3K2[d03393]	FBti0042796	X:13215186	11E11	1	PBac{WH}CG32635[f06381]	FBti0052913	X:13345664	11F7	1	P+PBac{XP3.WH3}BSC765	darker eyes			no	no	Df(1)BSC765 heterozygotes show Minute phenotype from deleting RpS15Aa.
Df(1)BSC766	FBab0045849	FBrf0207625	P{XP}d00989	FBti0054299	X:13195231	11E9	1	PBac{WH}f06473	FBti0052965	X:13485587	12A7	1	P+PBac{XP5.WH5}BSC766	white eyes			no	no	Df(1)BSC766 heterozygotes show Minute phenotype from deleting RpS15Aa.
Df(1)BSC767	FBab0045850	FBrf0207626	P{XP}HDAC4[d10029]	FBti0057002	X:13172843	11E8	1	PBac{WH}f06473	FBti0052965	X:13485587	12A7	1	P+PBac{XP5.WH5}BSC767	white eyes			no	no	Df(1)BSC767 heterozygotes show Minute phenotype from deleting RpS15Aa.
Df(2L)BSC768	FBab0045835	FBrf0207430	P{XP}Pect[d06253]	FBti0056074	2L:13204025	34A9	1	PBac{WH}CG9305[f04590]	FBti0051867	2L:13371776	34B8	1	P+PBac{XP3.WH3}BSC768	darker eyes	Nnp-1[k07826]	Df(2L)BSC340	no	no
Df(2R)BSC769	FBab0045851	FBrf0207627	P{XP}CG3831[d01325]	FBti0054445	2R:18828454	59B7	1	PBac{RB}CG30414[e03801]	FBti0041751	2R:19272990	59D9	1	P+PBac{XP5.RB3}BSC769	white eyes	twi[1], l(2)06496[06496]		yes	no
Df(2R)BSC770	FBab0045836	FBrf0207431	PBac{WH}CG2970[f02243]	FBti0042100	2R:19836967	60A13	1	P{XP}tsr[d05545]	FBti0055879	2R:19934333	60B5	1	P+PBac{XP5.WH5}BSC770	white eyes	Phm[k07623], mr[1]		yes	no
Df(1)BSC771	FBab0045837	FBrf0207432	PBac{RB}Ing3[e00652]	FBti0041419	X:18547059	17C7	1	P{XP}CG32541[d04769]	FBti0055637	X:18825092	17F3	1	P+PBac{XP5.RB3}BSC771	white eyes	fu[1]		yes	no
Df(1)BSC772	FBab0045852	FBrf0207628	PBac{RB}CG3632[e04331]	FBti0041809	X:16197009	14B9	1	P{XP}hang[d01564]	FBti0054533	X:16317138	14C4	1	P+PBac{XP3.RB5}BSC772	darker eyes	mei-41[RT1]		no	no
Df(3L)BSC773	FBab0045882	FBrf0207898	P{XP}d09477	FBti0115772	3L:9458979	67B8	3	PBac{WH}fry[f01845]	FBti0050243	3L:9671802	67C4	1	P+PBac{XP3.WH3}BSC773	darker eyes	Uch-L3[j2B8], path[KG06640]		no	no
Df(3L)BSC774	FBab0045866	FBrf0207863	P{XP}d05671	FBti0069339	3L:15693003	71F1	1	PBac{WH}f06011	FBti0052695	3L:16233373--16233380	72D10	1	P+PBac{XP5.WH5}BSC774	white eyes	brm[2], Mbs[3], Taf4[1]		yes	no
Df(3L)BSC775	FBab0045867	FBrf0207864	PBac{WH}CG42816[f00326]	FBti0049215	3L:17788244	75A2	1	P{XP}d08572	FBti0056664	3L:18891426	75E4	1	P+PBac{XP5.WH5}BSC775	white eyes	not[02069]		yes	no
Df(3L)BSC776	FBab0045958	FBrf0208308	PBac{WH}f03475	FBti0051260	3L:18808453	75E1	1	P{XP}d10512	FBti0057120	3L:18884362	75E4	1	P+PBac{XP5.WH5}BSC776	white eyes	HipHop[1]		yes	no
Df(2R)BSC777	FBab0045883	FBrf0207899	PBac{WH}f04393	FBti0051754	2R:18997609	59C4	1	P{XP}d07949	FBti0115774	2R:19331635	59E1	2	P+PBac{XP5.WH5}BSC777	white eyes		Df(2R)BSC769, Df(2R)BSC698	yes	no
Df(2R)BSC778	FBab0045868	FBrf0207865	PBac{RB}e02152	FBti0066749	2R:19201313	59D6	3	P{XP}CG3530[d07361]	FBti0056391	2R:19283437	59D10	1	P+PBac{XP5.RB3}BSC778	white eyes		Df(2R)BSC661	yes	no
Df(2R)BSC779	FBab0045957	FBrf0208307	P{XP}apt[d01747]	FBti0054609	2R:19468319	59F1	1	PBac{WH}f02049	FBti0050370	2R:19664298	59F7	1	P+PBac{XP5.WH5}BSC779	white eyes	retn[02535]		yes	no
Df(2R)BSC780	FBab0045869	FBrf0207866	PBac{WH}CG11406[f05598]	FBti0042473	2R:20090739	60C2	1	P{XP}Mmp1[d03549]	FBti0055238	2R:20572714	60D14	1	P+PBac{XP5.WH5}BSC780	white eyes	slbo[01310], bs[3], Mov34[k08003]		yes	no
Df(2L)BSC781	FBab0045870	FBrf0207867	P{XP}cact[d10397]	FBti0057095	2L:16325113	35F1	1	PBac{WH}CG5888[f07042]	FBti0042622	2L:16417726	36A1	1	P+PBac{XP5.WH5}BSC781	white eyes	chif[1]		yes	no	Stock does not share standard genetic background of other deletion stocks.
Df(2R)BSC782	FBab0045871	FBrf0207868	P{XP}betaTub56D[d07340]	FBti0056388	2R:15338532	56D8	1	PBac{WH}f04601	FBti0051874	2R:15389309	56D14	1	P+PBac{XP5.WH5}BSC782	white eyes		Df(2R)ED3728, Df(2R)BSC22	yes	no
Df(2R)BSC783	FBab0045872	FBrf0207869	PBac{WH}asrij[f07572]	FBti0053579	2R:18774154	59B4	1	P{XP}d01755	FBti0054614	2R:18821549	59B6	1	P+PBac{XP3.WH3}BSC783	darker eyes	Nup214[10444]		no	no
Df(2R)BSC784	FBab0045873	FBrf0207870	PBac{WH}asrij[f07572]	FBti0053579	2R:18774154	59B4	1	P{XP}CG3800[d07636]	FBti0069802	2R:18824283	59B6	1	P+PBac{XP3.WH3}BSC784	darker eyes	Nup214[10444]		no	no
Df(2R)BSC785	FBab0045874	FBrf0207871	P{XP}CG30185[d11316]	FBti0042971	2R:19431599	59E3	1	PBac{RB}Pi3K59F[e03961]	FBti0041772	2R:19447811	59E4	1	P+PBac{XP5.RB3}BSC785	white eyes	wmd[KG07581], pita[02132]		yes	no
Df(2R)BSC786	FBab0045875	FBrf0207872	P{XP}d08960	FBti0070070	2R:17549804	57F6	1	PBac{RB}CG2921[e02644]	FBti0041624	2R:17963253	58B3	1	P+PBac{XP5.RB3}BSC786	white eyes		Df(2R)ED3923, Df(2R)Exel6077	yes	no
Df(2R)BSC787	FBab0045876	FBrf0207873	PBac{RB}e02534b	FBti0066808	2R:18549332	58F4	1	P{XP}d03340	FBti0057419	2R:18685826	59B1	1	P+PBac{XP3.RB5}BSC787	darker eyes		Df(2R)Exel6079	no	no
Df(3R)BSC788	FBab0045877	FBrf0207874	PBac{RB}CG4553[e02716]	FBti0047859	3R:21302593	96E1	1	P{XP}msi[d08770]	FBti0056723	3R:21368879	96E3	1	P+PBac{XP5.RB3}BSC788	white eyes			yes	no	Df(3R)BSC788 deletes PCR fragment spanning P{XP}d03120 insertion site (primers 5’-GGTGTGGTGGGGGCGAGTGAACCGC-3’ & 5’-CGATGAAAACGAATCCACGAATCGC-3’).
Df(3R)BSC789	FBab0045878	FBrf0207875	PBac{RB}e00251	FBti0046310	3R:24645856	98E5	1	P{XP}Pkc98E[d08513]	FBti0056653	3R:24866229	98F6	1	P+PBac{XP5.RB3}BSC789	white eyes	Apc[Q8], Doa[3]		yes	no
Df(3R)BSC790	FBab0045879	FBrf0207876	PBac{WH}sll[f05755]	FBti0052550	3R:13432489	90B6	1	P{XP}htl[d07110]	FBti0042873	3R:13875093--13875130	90E2	1	P+PBac{XP3.WH3}BSC790	darker eyes	cpo[01432]	Df(3R)ED5785	no	no
Df(3R)BSC791	FBab0045880	FBrf0207877	PBac{WH}CG31077[f01593]	FBti0042019	3R:22828504	97D12	1	P{XP}d06753	FBti0056230	3R:22976690	97E5	3	P+PBac{XP5.WH5}BSC791	white eyes		Df(3R)ED6255, Df(3R)Exel6206	yes	no
Df(3R)BSC792	FBab0045884	FBrf0207900	PBac{WH}f05986	FBti0052681	3R:12808916--12808917	89E5	1	P{XP}Dad[d02235]	FBti0054790	3R:12890724	89E11	1	P+PBac{XP3.WH3}BSC792	darker eyes		Df(3R)BSC748	no	no
Df(3R)BSC793	FBab0045885	FBrf0207901	PBac{WH}CG1544[f06723]	FBti0042590	3R:27025841	100B5	1	P{XP}d09952	FBti0056983	3R:27283862	100C4	1	P+PBac{XP5.WH5}BSC793	white eyes	spn-F[1]		no	no
Df(3R)BSC794	FBab0045886	FBrf0207902	PBac{WH}Takr99D[f02797]	FBti0042161	3R:25784120	99D1	1	P{XP}CG7920[d05544]	FBti0055878	3R:25838384	99D1	1	P+PBac{XP3.WH3}BSC794	darker eyes	sas-6[e01437]		no	no
Df(3L)BSC795	FBab0045887	FBrf0207903	P{XP}d02504	FBti0057398	3L:7862119	66A17	2	PBac{RB}CG7375[e02842]	FBti0047935	3L:8190699	66B12	1	P+PBac{XP5.RB3}BSC795	white eyes	Nmt[j1C7], pbl[3]		yes	no
Df(3L)BSC796	FBab0045888	FBrf0207904	PBac{RB}mRpL15[e03567]	FBti0048374	3L:20429215	77C3	1	P{XP}d06749	FBti0069574	3L:20723658	77E4	1	P+PBac{XP5.RB3}BSC796	white eyes	kni[ri-1]	Df(3L)BSC448	yes	no
Df(3L)BSC797	FBab0045889	FBrf0207905	PBac{WH}CG5199[f05676]	FBti0052497	3L:20445923	77C3	1	P{XP}d05199	FBti0069221	3L:20942833	78A1	1	P+PBac{XP5.WH5}BSC797	white eyes	kni[ri-1]	Df(3L)BSC452	yes	no
Df(3L)BSC798	FBab0045890	FBrf0207906	PBac{WH}f03039	FBti0050982	3L:306168	61C1	1	P{XP}CG3371[d05617]	FBti0055899	3L:685156	61C8	1	P+PBac{XP5.WH5}BSC798	white eyes	trh[10512]	Df(3L)BSC362	yes	no
Df(3L)BSC799	FBab0045891	FBrf0207907	PBac{WH}bab1[f02681]	FBti0050758	3L:1074839	61E3	1	P{XP}d07664	FBti0056457	3L:1247708	61F4	1	P+PBac{XP5.WH5}BSC799	white eyes	Klp61F[07012]		yes	no
Df(3L)BSC800	FBab0045892	FBrf0207908	P{XP}GC[d04894]	FBti0055677	3L:1628101	62A9	1	PBac{WH}CG17249[f02014]	FBti0050349	3L:1647451	62A9	1	P+PBac{XP3.WH3}BSC800	darker eyes	Bgb[KG03779], n-syb[d02894]		no	no
Df(3L)BSC801	FBab0045893	FBrf0207909	PBac{WH}Sox21b[f06429]	FBti0042565	3L:14121351	70D2	1	P{XP}CG4914[d07633]	FBti0042893	3L:14671335	70E7	1	P+PBac{XP5.WH5}BSC801	white eyes	nuf[KG02305], stwl[j6C3]		yes	no
Df(2R)BSC802	FBab0045894	FBrf0207910	P{XP}d10791	FBti0057179	2R:17759404	58A3	1	PBac{RB}CG2921[e02644]	FBti0041624	2R:17963253	58B3	1	P+PBac{XP5.RB3}BSC802	white eyes			yes	yes
Df(3R)BSC803	FBab0045895	FBrf0207911	PBac{WH}f05197	FBti0052247	3R:18845384	94D9	1	P{XP}d05927	FBti0069397	3R:19074727	94E8	1	P+PBac{XP3.WH3}BSC803	darker eyes	cnc[03921], hh[21]		no	no
Df(3R)BSC804	FBab0045896	FBrf0207912	PBac{RB}Cchl[e01195]	FBti0046929	3R:17851727	94A1	1	P{XP}d09130	FBti0057534	3R:17959518	94A2	1	P+PBac{XP3.RB5}BSC804	darker eyes	how[stru-3R-3]	Df(3R)ED6090	no	no
Df(3R)BSC805	FBab0045897	FBrf0207913	PBac{WH}Gr93a[f01688]	FBti0042026	3R:17659537	93F13	1	P{XP}PyK[d05959]	FBti0055995	3R:18193695--18193698	94A6	1	P+PBac{XP5.WH5}BSC805	white eyes	how[stru-3R-3]	Df(3R)ED6076	yes	no
Df(3R)BSC806	FBab0045898	FBrf0207914	PBac{RB}e01987	FBti0047432	3R:24696033	98F1	1	P{XP}d00762	FBti0054193	3R:24938249	98F10	3	P+PBac{XP3.RB5}BSC806	darker eyes	Doa[3]	Df(3R)Exel6211	no	no
Df(3L)BSC807	FBab0045926	FBrf0208098	P{XP}d03852	FBti0055341	3L:7643513	66A8	1	PBac{RB}CG7375[e02842]	FBti0047935	3L:8190699	66B12	1	P+PBac{XP5.RB3}BSC807	white eyes	Pdp1[P205], pbl[3]		yes	no	Stock does not share standard genetic background of other deletion stocks.
Df(3R)BSC808	FBab0045899	FBrf0207915	PBac{WH}CG6231[f01139]	FBti0041981	3R:15444823	92A11	1	P{XP}d05044	FBti0069185	3R:16110136	92E1	3	P+PBac{XP5.WH5}BSC808	white eyes	bnl[00857], Vha13[05113]		yes	no
Df(3R)BSC809	FBab0045900	FBrf0207916	P{XP}Ino80[d10097]	FBti0057016	3R:15229135	92A3	1	PBac{RB}CG4662[e00391]	FBti0041395	3R:15672723	92B3	1	P+PBac{XP5.RB3}BSC809	white eyes	bnl[00857], Vha13[05113]		yes	no
Df(2L)BSC810	FBab0045901	FBrf0207917	PBac{WH}nompC[f00642]	FBti0041920	2L:5352777	25D6	1	P{XP}d04336	FBti0055502	2L:5547113	25E6	1	P+PBac{XP5.WH5}BSC810	white eyes	CG7277[KG03584], Hel25E[k11511]		yes	no
Df(2L)BSC811	FBab0045902	FBrf0207918	P{XP}CG3036[d04335]	FBti0055501	2L:4892286	25B1	1	PBac{WH}Marcal1[f05123]	FBti0052201	2L:4955471	25B4	1	P+PBac{XP5.WH5}BSC811	white eyes	betaggt-I[S-2554]	Df(2L)Exel7021	yes	no
Df(2L)BSC812	FBab0045903	FBrf0207919	PBac{WH}f02709	FBti0050776	2L:13421556	34B11	1	P{XP}d03477	FBti0055214	2L:13878659	34E1	3	P+PBac{XP3.WH3}BSC812	darker eyes			no	no
Df(2R)BSC813	FBab0045904	FBrf0207920	P{XP}d02467	FBti0054869	2R:17533641	57F5	1	PBac{RB}CG2921[e02644]	FBti0041624	2R:17963253	58B3	1	P+PBac{XP5.RB3}BSC813	white eyes	Tim10[KG04105]	Df(2R)Exel6077, Df(2R)BSC360	yes	no	Stock does not share standard genetic background of other deletion stocks.
Df(2R)BSC814	FBab0045905	FBrf0207921	P{XP}d11699	FBti0057339	2R:16862884	57B5	1	PBac{RB}e00751	FBti0046630	2R:16975752	57B19	1	P+PBac{XP5.RB3}BSC814	white eyes	shg[2]	Df(2R)BSC462	yes	no
Df(3L)BSC815	FBab0045927	FBrf0208099	PBac{WH}CG42330[f07661]	FBti0053626	3L:8256164	66C3	1	P{XP}d06673	FBti0069557	3L:8499740	66D4	1	P+PBac{XP3.WH3}BSC815	darker eyes	Gug[03928]		no	no
Df(3L)BSC816	FBab0045928	FBrf0208100	PBac{WH}f06206	FBti0052818	3L:8632181	66D9	1	P{XP}d09342	FBti0056838	3L:8738462	66D12	1	P+PBac{XP3.WH3}BSC816	darker eyes	h[22]		no	no
Df(3L)BSC817	FBab0045929	FBrf0208101	P{XP}d09684	FBti0056922	3L:11063626	68A4	1	PBac{RB}e04435	FBti0048853	3L:11240245	68B4	1	P+PBac{XP5.RB3}BSC817	white eyes	l(3)01239[j9B4]		yes	no
Df(3R)BSC818	FBab0045930	FBrf0208102	P{XP}Ino80[d10097]	FBti0057016	3R:15229135	92A3	1	PBac{WH}Dys[f00491]	FBti0049322	3R:15328813	92A6	1	P+PBac{XP5.WH5}BSC818	white eyes			no	no	Df(3R)BSC818 deletes PCR fragment spanning PBac{WH}CG31221[f05025] insertion site (primers 5'-GCAGCCGCACGTTACCTGCAGGG-3' & 5'-GCGACTTCAGCATGCCCAGATCCC C-3').
Df(3R)BSC819	FBab0045931	FBrf0208103	PBac{RB}e03203	FBti0048156	3R:16677299	93A2	1	P{XP}Mvl[d06433]	FBti0069504	3R:16886325	93B8	3	P+PBac{XP3.RB5}BSC819	darker eyes	Atpalpha[01453a]		no	no
Df(2R)BSC820	FBab0045932	FBrf0208104	PBac{WH}f04601	FBti0051874	2R:15389309	56D14	1	P{XP}d02243	FBti0068701	2R:15519525	56E1	1	P+PBac{XP3.WH3}BSC820	darker eyes	sm[1], sm[05338]		no	no
Df(2R)BSC821	FBab0045933	FBrf0208105	PBac{RB}CG42672[e00881]	FBti0041443	2R:17189303	57D10	1	P{XP}Fkbp13[d02985]	FBti0055031	2R:17384714	57E6	1	P+PBac{XP3.RB5}BSC821	darker eyes	dom[3], dom[9]		no	no
Df(1)BSC822	FBab0045934	FBrf0208106	PBac{RB}CG32698[e03908]	FBti0041764	X:9732123	9A2	1	P{XP}CG2909[d05081]	FBti0042825	X:10222698	9B7	1	P+PBac{XP3.RB5}BSC822	darker eyes			no	no	Df(3R)BSC822 deletes PCR fragment spanning PBac{WH}l(1)G0230[f04497] insertion site (primers 5'-CTGAAGCTATCTAAACGAGACTTAACCACG-3' & 5'-GCATTATCATATCAACGGTCTATCCCAC-3').
Df(1)BSC823	FBab0045935	FBrf0208107	PBac{WH}f02325	FBti0050529	X:5176614--5176617	4F4	1	P{XP}CanB[d09902]	FBti0042943	X:5226804	4F5	3	P+PBac{XP5.WH5}BSC823	white eyes	snf[1]		yes	no
Df(1)BSC824	FBab0045936	FBrf0208108	PBac{RB}CG17600[e01638]	FBti0041523	X:21941920	20C1	1	P{XP}d06051	FBti0069427	X:22381239	20F3	1	P+PBac{XP5.RB3}BSC824	white eyes	fog[RA67]		yes	no
Df(1)BSC825	FBab0045937	FBrf0208109	P{XP}CG1632[d05362]	FBti0069268	X:8165447	7E1	1	PBac{WH}CG10962[f02373]	FBti0050557	X:8932262	8C4	1	P+PBac{XP5.WH5}BSC825	white eyes	Cp36[dec2-1], otu[14]		yes	no
Df(2L)BSC826	FBab0045974	FBrf0208331	P{XP}l(2)01810[d06403]	FBti0056123	2L:12027460	33B9	1	PBac{WH}Rab6[f05135]	FBti0052209	2L:12108831	33C4	1	P+PBac{XP5.WH5}BSC826	white eyes	prd[8]	Df(2L)ED775	yes	no
Df(2L)BSC827	FBab0045975	FBrf0208332	PBac{WH}Pten[f04844]	FBti0052023	2L:10260017--10260116	31B1	1	P{XP}d05552	FBti0076825	2L:10321809	31D7	3	P+PBac{XP3.WH3}BSC827	darker eyes	trk[1], nmd[08774]		no	no
Df(2R)BSC828	FBab0045976	FBrf0208333	P{XP}par-1[d08945]	FBti0056756	2R:15351032	56D10	1	PBac{WH}hrg[f06255]	FBti0052846	2R:15552519	56E1	1	P+PBac{XP3.WH3}BSC828	darker eyes	sm[1], sm[05338]		no	no
Df(2R)BSC829	FBab0045977	FBrf0208334	PBac{WH}ana3[f06590]	FBti0042579	2R:8238453	49A1	1	P{XP}fdl[d03111]	FBti0055080	2R:8384335	49A9	1	P+PBac{XP3.WH3}BSC829	darker eyes	Lac[BG01462]		no	no
Df(3L)BSC830	FBab0045985	FBrf0208513	P{XP}RhoGDI[d10923]	FBti0057206	3L:19922342	76D5	1	PBac{RB}CG17147[e00902]	FBti0046732	3L:20217302	77A2	1	P+PBac{XP3.RB5}BSC830	darker eyes	gig[109]	Df(3L)BSC446	no	no
Df(3L)BSC831	FBab0046047	FBrf0209443	PBac{WH}CG5931[f02582]	FBti0050696	3L:15960876	72C1	1	P{XP}brm[d00415]	FBti0042739	3L:15973064	72C1	1	P+PBac{XP5.WH5}BSC831	white eyes	brm[2]		yes	no
Df(3L)BSC832	FBab0045978	FBrf0208335	PBac{RB}Sgf11[e01308]	FBti0041488	3L:18674910--18674961	75D6	1	P{XP}CG3902[d00813]	FBti0054212	3L:18888298--18888499	75E4	1	P+PBac{XP3.RB5}BSC832	darker eyes	ftz-f1[03649]		no	no
Df(3L)BSC833	FBab0045979	FBrf0208336	P{XP}d05666	FBti0055908	3L:15507245--15507523	71D4	1	PBac{WH}CG7304[f05948]	FBti0042508	3L:15671057	71F1	1	P+PBac{XP3.WH3}BSC833	darker eyes		Df(3L)XG5, Df(3L)ED218	no	no
Df(1)BSC834	FBab0045959	FBrf0208309	PBac{WH}dnc[f00210]	FBti0049146	X:3182989	3C11	1	P{XP}ec[d05241]	FBti0057354	X:3739760	3F3	1	P+PBac{XP5.WH5}BSC834	white eyes	dm[1]		no	no
Df(3L)BSC835	FBab0046046	FBrf0209442	P{XP}d10863	FBti0057193	3L:276882	61B3	1	PBac{WH}f01995	FBti0050337	3L:381004	61C1	1	P+PBac{XP3.WH3}BSC835	darker eyes	trh[10512]	Df(3L)Exel6084	no	no
Df(3L)BSC836	FBab0045980	FBrf0208337	P{XP}d09186	FBti0070124	3L:21375599	78C9	1	PBac{RB}CG33214[e03593]	FBti0041727	3L:21490872	78D4	1	P+PBac{XP5.RB3}BSC836	white eyes	croc[5F59]		yes	no
Df(3L)BSC837	FBab0045981	FBrf0208338	P{XP}d07338	FBti0069721	3L:14965217	71A4	3	PBac{WH}FucTA[f03774]	FBti0042269	3L:15144157	71B6	1	P+PBac{XP5.WH5}BSC837	white eyes	mnd[BG01434]		yes	no
Df(3L)BSC838	FBab0046056	FBrf0209484	PBac{WH}hay[f00028]	FBti0041854	3L:10624606	67E5	1	P{XP}d09684	FBti0056922	3L:11063626	68A4	1	P+PBac{XP3.WH3}BSC838	darker eyes	tna[rI075]	Df(3L)BSC377	no	no
Df(3L)BSC839	FBab0045982	FBrf0208339	PBac{WH}f03016	FBti0050966	3L:20313247	77B4	1	P{XP}CG5130[d01634]	FBti0054566	3L:20486308	77C6	1	P+PBac{XP5.WH5}BSC839	white eyes	DNApol-alpha60[L5], fbl[1]		yes	no
Df(3L)BSC840	FBab0046048	FBrf0209444	PBac{RB}CG11570[e01503]	FBti0041510	3L:11949919	68E3	1	P{XP}d09934	FBti0056979	3L:12104338	68F3	1	P+PBac{XP3.RB5}BSC840	darker eyes	rols[08232]	Df(3L)BSC395	no	no
Df(3R)BSC841	FBab0046057	FBrf0209485	P{XP}d03126	FBti0127956	3R:10384103	88C6	3	PBac{WH}CG43162[f00590]	FBti0041914	3R:10576978	88D2	1	P+PBac{XP5.WH5}BSC841	white eyes	stumps[09904b], put[10460]		yes	no	Male heterozygous for Df(3R)BSC841 are sterile from deletion of Ms(3)88C.
Df(3R)BSC842	FBab0046049	FBrf0209445	P{XP}d04917	FBti0114417	3R:10557249	88D2	1	PBac{WH}Rrp6[f07001]	FBti0053274	3R:10711196	88D6	1	P+PBac{XP5.WH5}BSC842	white eyes	eff[mer4]		yes	no
Df(1)BSC843	FBab0045960	FBrf0208310	PBac{WH}cin[f05298]	FBti0042440	X:149001--149310	1A1	1	P{XP}d11753	FBti0057354	X:228718	1A3	3	P+PBac{XP5.WH5}BSC843	white eyes	ewg[2]		yes	no	Lethality of Df(1)BSC843 males rescued by Dp(1;Y)y[2]61l.
Df(3L)BSC844	FBab0045983	FBrf0208340	PBac{RB}CG6885[e01335]	FBti0041493	3L:18737336	75D8	1	P{XP}d08572	FBti0056664	3L:18891426	75E4	1	P+PBac{XP5.RB3}BSC844	white eyes	ftz-f1[03649]		yes	no	Stock does not share standard genetic background of other deletion stocks.
Df(3L)BSC845	FBab0045961	FBrf0208311	P{XP}d08056	FBti0101561	3L:15504128	71D3	1	PBac{RB}Dcp2[e00034]	FBti0046175	3L:15819023	72A1	1	P+PBac{XP5.RB3}BSC845	white eyes		Df(3L)BSC442, Df(3L)BSC558	yes	no
Df(3R)BSC846	FBab0045962	FBrf0208319	PBac{WH}CG14509[f04904]	FBti0042403	3R:25017393	99A1	1	P{XP}d00146	FBti0068402	3R:25589319	99B10	1	P+PBac{XP5.WH5}BSC846	white eyes	stg[4]		yes	no
Df(3R)BSC847	FBab0045963	FBrf0208320	P{XP}GstD3[d06796]	FBti0042862	3R:8198586	87B8	1	PBac{WH}f00021	FBti0049022	3R:8388182	87C1	1	P+PBac{XP5.WH5}BSC847	white eyes	Pp1-87B[1]		yes	no
Df(3R)BSC848	FBab0046050	FBrf0209446	PBac{WH}CG10420[f00587]	FBti0049390	3R:21059545	96C7	1	P{XP}d06042	FBti0056014	3R:21118634--21118719	96D1	1	P+PBac{XP5.WH5}BSC848	white eyes	bam[Delta86]		yes	no
Df(3R)BSC849	FBab0045964	FBrf0208321	PBac{WH}CG10560[f00512]	FBti0041905	3R:21146224--21146227	96D1	1	P{XP}d03120	FBti0068833	3R:21341511	96E2	1	P+PBac{XP5.WH5}BSC849	white eyes		Df(3R)BSC522, Df(3R)Exel6202	yes	no
Df(3R)BSC850	FBab0045965	FBrf0208322	P{XP}cry[d10630]	FBti0042954	3R:15037858	91F11	1	PBac{WH}Dys[f00491]	FBti0049322	3R:15328813	92A6	1	P+PBac{XP5.WH5}BSC850	white eyes	Dl[RF]	Df(3R)BSC475	yes	no
Df(1)BSC851	FBab0046051	FBrf0209447	P{XP}d06616	FBti0056188	X:12477249	11B2	1	PBac{WH}f03966	FBti0067677	X:12790640--12790767	11D1	1	P+PBac{XP5.WH5}BSC851	white eyes	l(1)G0060[G0060]	Df(1)G0124	yes	no
Df(3R)BSC852	FBab0045966	FBrf0208323	PBac{WH}CG11859[f03457]	FBti0051249	3R:21092436	96C8	1	P{XP}d00503	FBti0054086	3R:21129873	96D1	1	P+PBac{XP5.WH5}BSC852	white eyes			yes	no	Df(3R)BSC852 deletes PCR fragment spanning PBac{PB}CG11892[c00398] insertion site (primers 5’- GCATCCCTAAATCCACAGCAGGTGC -3’ & 5’-GCGAACTCATTCCCCTCAAATGTGG-3’).
Df(1)BSC853	FBab0045967	FBrf0208324	PBac{RB}e02417	FBti0047684	X:17126100	15F4	1	P{XP}d04369	FBti0055510	X:17455865	16B4	1	P+PBac{XP5.RB3}853	white eyes	f[1]		yes	no
Df(1)BSC854	FBab0045968	FBrf0208325	P{XP}d01071	FBti0057367	X:13535903	12A9	3	PBac{WH}f05834	FBti0052595	X:14049257	12E2	1	P+PBac{XP5.WH5}BSC854	white eyes	g[1]		yes	no
Df(2L)BSC855	FBab0045969	FBrf0208326	P{XP}d05987	FBti0056003	2L:12832803	34A1	1	PBac{WH}CG9426[f05662]	FBti0052489	2L:13219548	34A10	1	P+PBac{XP5.WH5}BSC855	white eyes	Vha68-2[s4214]		yes	no
Df(2R)BSC856	FBab0045970	FBrf0208327	P{XP}d03141	FBti0116234	2R:20655771	60E1	2	PBac{WH}f04726	FBti0051948	2R:20741841	60E4	1	P+PBac{XP5.WH5}BSC856	white eyes	Eps-15[EP2513], Dll[5]		yes	no
Df(1)BSC857	FBab0046052	FBrf0209448	P{XP}yl[d10478]	FBti0057112	X:14087266	12E3	1	PBac{WH}Flo-2[f04495]	FBti0051806	X:14819627	13A1	1	P+PBac{XP5.WH5}BSC857	white eyes	mud[4], na[1]		yes	no
Df(2R)BSC858	FBab0045971	FBrf0208328	PBac{WH}f04130	FBti0051598	2R:10516812	51B6	1	P{XP}d01208	FBti0068533	2R:10769027	51D1	1	P+PBac{XP3.WH3}BSC858	darker eyes	Rpn6[20F], kn[1]		no	no
Df(2R)BSC859	FBab0045972	FBrf0208329	P{XP}SIP2[d09417]	FBti0042934	2R:8193999	48F6	1	PBac{WH}fdl[f02041]	FBti0050366	2R:8392638	49A10	1	P+PBac{XP5.WH5}BSC859	white eyes	Lac[BG01462]		yes	no
Df(2L)BSC860	FBab0046058	FBrf0209486	PBac{WH}sNPF[f06876]	FBti0053198	2L:20035763	38B1	1	P{XP}d05431	FBti0127958	2L:20310769	38C5	3	P+PBac{XP5.WH5}BSC860	white eyes	barr[L305]		yes	no
Df(3R)BSC861	FBab0046259	FBrf0210420	P{XP}d06626	FBti0129156	3R:25702826	99C5	2	PBac{WH}CG42557[f00294]	FBti0049194	3R:25760302	99C7	1	P+PBac{XP3.WH3}BSC861	darker eyes			no	no	Df(3R)BSC861 deletes PCR fragment spanning P{EPgy2}EY22844 insertion site (primers 5'-GCCAGTTGGTTTGTCATGTTTGCC-3' & 5'-GAGCGTTCTGGTCACTTTCGGG-3').
Df(2L)BSC862	FBab0046251	FBrf0210355	P{XP}d07564	FBti0056435	2L:14490657	35B2	1	PBac{WH}f02298	FBti0050513	2L:14755846	35B5	1	P+PBac{XP3.WH3}BSC862	darker eyes	sna[Sco]	Df(2L)ED793	yes	no
Df(2R)BSC863	FBab0046233	FBrf0210076	P{XP}d03340	FBti0057419	2R:18685826	59B1	1	PBac{WH}f00012	FBti0049014	2R:18889174	59C1	1	P+PBac{XP5.WH5}BSC863	white eyes	Nup214[10444]	Df(2R)BSC599	no	yes	Df(2R)BSC863 heterozygotes show Minute phenotype from deleting RpL23. Stock does not share standard genetic background of other deletion stocks.
Df(2R)BSC864	FBab0046243	FBrf0210086	P{XP}d03340	FBti0057419	2R:18685826	59B1	1	PBac{WH}asrij[f07572]	FBti0053579	2R:18774154	59B4	1	P+PBac{XP5.WH5}BSC864	white eyes		Df(2R)BSC599	no	no	Df(2R)BSC864 heterozygotes show Minute phenotype from deleting RpL23. Stock does not share standard genetic background of other deletion stocks.
Df(2R)BSC865	FBab0046234	FBrf0210077	PBac{WH}CG13527[f04582]	FBti0042369	2R:18652440	59A4	1	P{XP}d10090	FBti0057012	2R:18828551	59B7	1	P+PBac{XP5.WH5}BSC865	white eyes	Nup214[10444]	Df(2R)BSC599	no	no	Df(2R)BSC865 heterozygotes show Minute phenotype from deleting RpL23. Stock does not share standard genetic background of other deletion stocks.
Df(1)BSC866	FBab0046235	FBrf0210078	P{XP}CG2256[d02847]	FBti0054989	X:7981026	7D5	1	PBac{WH}Traf6[f00233]	FBti0049161	X:8051355	7D16	1	P+PBac{XP5.WH5}BSC866	white eyes			yes	no	Df(1)BSC866 deletes PCR fragments spanning P{SUPor-P}CG2116[KG00028] and PBac{PB}CG10959[c02347] insertion sites (primer pairs 5'-CGATGTATGAAAGCGGAAGGAAGCAAGC-3'/5'-CCAATTCCCTGACCACAAATTGCG-3' and 5'-CCGCTCACCAAGACGGTCACGGG-3'/5'-CCGTGTGCTCCTTGCGACGATGC-3' respectively).
Df(1)BSC867	FBab0046236	FBrf0210079	PBac{WH}ogre[f07788]	FBti0042703	X:6875892	6E4	1	P{XP}CG14427[d06860]	FBti0042865	X:6935548	6F1	1	P+PBac{XP5.WH5}BSC867	white eyes			yes	no	Df(1)BSC867 deletes PCR fragment spanning PBac{WH}cm[f05774] insertion site (primers 5'-CCACATAGTTGTCCTTGATCACGG-3' & 5'-CCGTGTTTGTGTATTGCCTCCGTCAC-3').
Df(1)BSC868	FBab0046252	FBrf0210356	PBac{WH}f06086	FBti0052746	X:3825573--3825594	3F7	1	P{XP}norpA[d05473]	FBti0055855	X:4218814--4218913	4B6	1	P+PBac{XP3.WH3}BSC868	darker eyes	brn[fs.107]		no	yes
Df(1)BSC869	FBab0046237	FBrf0210080	PBac{RB}CG6428[e01722]	FBti0041529	X:3859757	4A1	1	P{XP}norpA[d07261]	FBti0056374	X:4255593	4C1	1	P+PBac{XP3.RB5}BSC869	darker eyes	brn[fs.107]		no	yes
Df(1)BSC870	FBab0046238	FBrf0210081	PBac{WH}f02395	FBti0050573	X:19584121	18E1	1	P{XP}pico[d06025]	FBti0056011	X:19742393	18F3	1	P+PBac{XP5.WH5}BSC870	white eyes			yes	no	Df(1)BSC870 deletes PCR fragment spanning P{SUPor-P}CG12703[KG08105] insertion site (primers 5'-GTGATAACTTGTTCGATAGCTCTTCG-3' & 5'-CTTCCTGTACTACAACTGGTGGTGG-3').
Df(1)BSC871	FBab0046239	FBrf0210082	PBac{WH}Tim9b[f06127]	FBti0052775	X:19511634	18D7	1	P{XP}d06045	FBti0057480	X:19682746	18F2	1	P+PBac{XP3.WH3}BSC871	darker eyes			no	no	Df(1)BSC871 deletes PCR fragments spanning P{SUPor-P}CG12703[KG08105] and P{EPgy2}meso18E[EY07842] insertion sites (primer pairs 5'-GTGATAACTTGTTCGATAGCTCTTCG-3'/5'-CTTCCTGTACTACAACTGGTGGTGG-3' & 5'-CGTCTAGAGCGTGGCGATTGTGCG-3'/5'-GGAATCTCAGGACGGCGGACTACGG-3' respectively).
Df(1)BSC872	FBab0046240	FBrf0210083	PBac{WH}CG14235[f04041]	FBti0042306	X:19638713	18E5	1	P{XP}d06197	FBti0069456	X:20201432	19C4	3	P+PBac{XP3.WH3}BSC872	darker eyes	sw[1]		no	no
Df(3R)BSC873	FBab0046241	FBrf0210084	P{XP}d04850	FBti0069136	3R:3591219	84E1	3	PBac{RB}CG18749[e03518]	FBti0041719	3R:4069851	84F5	1	P+PBac{XP3.RB5}BSC873	darker eyes	grn[H10]		no	no	Stock does not share standard genetic background of other deletion stocks.
Df(3R)BSC874	FBab0046242	FBrf0210085	P{XP}d01701	FBti0054590	3R:24500751	98E1	3	PBac{WH}CG14509[f04904]	FBti0042403	3R:25017393	99A1	1	P+PBac{XP3.WH3}BSC874	darker eyes		Df(3R)BSC789, Df(3R)BSC806	no	no
Df(3L)BSC875	FBab0046553	FBrf0210855	P{XP}CG8600[d02813]	FBti0042786	3L:7328086	65F5	1	PBac{WH}Ank2[f02001]	FBti0042070	3L:7654318	66A8	1	P+PBac{XP3.WH3}BSC875	darker eyes	smid[C161]	Df(3L)Exel8104	no	no
Df(1)BSC876	FBab0046554	FBrf0210856	PBac{WH}Kmn1[f06049]	FBti0042518	X:11466244	10C7	1	P{XP}d09482	FBti0101523	X:11815319	10F7	1	P+PBac{XP3.WH3}BSC876	darker eyes	m[1], m[74f]		no	no
Df(1)BSC877	FBab0046555	FBrf0210857	PBac{WH}f04451b	FBti0067739	X:3822414	3F7	1	P{XP}norpA[d05473]	FBti0055855	X:4218814--4218913	4B6	1	P+PBac{XP3.WH3}BSC877	darker eyes	brn[fs.107]		no	no
Df(2R)BSC878	FBab0046556	FBrf0210858	P{RS5}5-SZ-3561	FBti0030151	2R:9085479--9085997	49F7	1	PBac{RB}CG4712[e00550]	FBti0046508	2R:9136746	49F13	1	unnamed	white eyes	lat[1]		no	no	Stock does not share standard genetic background of other deletion stocks.
Df(2R)BSC879	FBab0046557	FBrf0210859	P{XP}Ef1alpha48D[d10427]	FBti0057100	2R:7779605	48C5	1	PBac{RB}CG8378[e02998]	FBti0048033	2R:8029867	48E2	1	P+PBac{XP5.RB3}BSC879	white eyes	jeb[k05644]		yes	no
Df(2R)BSC880	FBab0046558	FBrf0210860	P{XP}fdl[d03111]	FBti0055080	2R:8384335	49A9	1	PBac{WH}vg[f02736]	FBti0042154	2R:8781611--8781621	49E1	1	P+PBac{XP5.WH5}BSC880	white eyes	sca[2]	Df(2R)Exel7121	yes	no
Df(3R)BSC881	FBab0046620	FBrf0210929	PBac{WH}CG34362[f00299]	FBti0041875	3R:23890033--23890153	98B8	1	P{XP}Hrb98DE[d05172]	FBti0055761	3R:24427131	98D6	1	P+PBac{XP5.WH5}BSC881	white eyes	fkh[6]		yes	no
Df(1)BSC882	FBab0046559	FBrf0210861	PBac{WH}Atx-1[f01201]	FBti0041985	X:6718207	6D3	1	P{XP}d11388	FBti0057272	X:6909441	6E4	1	P+PBac{XP3.WH3}BSC882	darker eyes			no	no	Df(1)BSC882 deletes PCR fragment spanning PBac{WH}cm[f05774] insertion site (primers 5’-CCACATAGTTGTCCTTGATCACGG-3’ & 5’-CCGTGTTTGTGTATTGCCTCCGTCAC-3’).
Df(2R)BSC883	FBab0046621	FBrf0210930	P{XP}d02243	FBti0068701	2R:15519525	56E1	1	PBac{WH}CG11048[f00140]	FBti0041862	2R:16130288	56F11	1	P+PBac{XP5.WH5}BSC883	white eyes	hrg[10]		yes	no
Df(3L)BSC884	FBab0046622	FBrf0210931	P{XP}Eaf6[d06605]	FBti0042855	3L:5601375	64D6	1	PBac{RB}CG32418[e03237]	FBti0041691	3L:5770185	64E7	1	P+PBac{XP5.RB3}BSC884	white eyes	scny[02331]		yes	no
Df(2R)BSC885	FBab0046623	FBrf0210932	P{XP}d03020	FBti0042790	2R:17102728	57D2	1	PBac{RB}CG42672[e00881]	FBti0041443	2R:17189303	57D10	1	P+PBac{XP5.RB3}BSC885	white eyes			yes	no	Df(2R)BSC885 deletes PCR fragment spanning PBac{PB}CG30393[c05001] insertion site (primers 5’-CGCATGTTGTGGATGACCCAACC-3’ & 5’-GCGAGACAACCATCACATCAGTCCG-3’).
Df(1)BSC886	FBab0046624	FBrf0210933	PBac{WH}CG12206[f07347]	FBti0042659	X:3360929	3D4	1	P{XP}bi[d05964]	FBti0042834	X:4318013	4C3	1	P+PBac{XP5.WH5}BSC886	darker eyes	brn[fs.107]		yes	no
Df(3R)BSC887	FBab0046625	FBrf0210934	P{XP}CG6006[d09073]	FBti0042922	3R:11983756	89B6	1	PBac{WH}CG14894[f04937]	FBti0042407	3R:12268648	89B16	1	P+PBac{XP5.WH5}BSC887	white eyes		Df(3R)Exel7329	yes	no
Df(2R)BSC888	FBab0046794	FBrf0212100	PBac{WH}CG8389[f03200]	FBti0042206	2R:11898369	52D13	1	P{XP}CG4398[d00549]	FBti0042740	2R:12319393	53C4	1	P+PBac{XP3.WH3}BSC888	darker eyes	Khc[8]	Df(2R)BSC434	no	no
Df(2R)BSC889	FBab0046795	FBrf0212101	P{XP}CG11163[d05998]	FBti0056004	2R:1669744--1669934	41F11	1	PBac{WH}CG11211[f02744]	FBti0042156	2R:2069250	42A13	3	P+PBac{XP5.WH5}BSC889	white eyes	EcR[M554fs]	Df(2R)BSC313	yes	no
Df(2R)BSC890	FBab0046796	FBrf0212102	P{XP}CG11163[d05998]	FBti0056004	2R:1669744--1669934	41F11	1	PBac{RB}CG30431[e01618]	FBti0041521	2R:2090851	42A13	1	P+PBac{XP5.RB3}BSC890	white eyes	EcR[M554fs]		yes	no
Df(2L)BSC891	FBab0046797	FBrf0212103	P{XP}escl[d01514]	FBti0042761	2L:11990983	33B5	1	PBac{WH}CG31760[f00461]	FBti0041899	2L:12170401	33D2	1	P+PBac{XP3.WH3}BSC891	darker eyes	prd[8]	Df(2L)ED775	no	no
Df(2L)BSC892	FBab0046798	FBrf0212104	P{XP}d08229	FBti0069918	2L:13060152	34A5	1	PBac{WH}loqs[f00791]	FBti0041938	2L:13382714	34B9	1	P+PBac{XP3.WH3}BSC892	darker eyes	Nnp-1[k07826]	Df(2L)BSC340	no	no	Females heterozygous for Df(2L)BSC892 are sterile. Stock does not share standard genetic background of other deletion stocks.
1Identification number for FlyBase aberration (Fbab) or reference (FBrf) entry. Information on deletions was archived in FlyBase prior to public release of stocks.
2Cytological position of insertion predicted from genomic coordinate using FlyBase map conversion tables.
3Source of Release 5 genomic coordinate. "1" indicates the coordinate comes from a reanalysis of Exelixis flanking sequence data by Roger Hoskins and Joe Carlson of Lawrence Berkeley National Laboratory for the Gene Disruption Project. This data was archived in FlyBase. "2" indicates the coordinate comes from an earlier, preliminary reanalysis by Hoskins and Carlson. "3" indicates the coordinate …
4Indicates whether the deletion was identified in the screen based on loss of miniwhite or the presence of two copies of miniwhite.
