# Supplementary material for: The generation of chromosomal deletions to provide extensive coverage and subdivision of the Drosophila melanogaster genome
Source: Genome Biol. 2012 Mar 22;13(3):R21. doi: 10.1186/gb-2012-13-3-r21 (PMC3439972; doi:10.1186/gb-2012-13-3-r21)
Supplement: Additional file 2 — Map of X and fourth chromosome deletion breakpoints. This spreadsheet shows the breakpoints and progenitor FRT insertions of Exelixis, DrosDel and BSC deletions positioned relative to the proximal and distal ends of annotated genes. It also shows the breakpoints of other deletions in the BDSC Deficiency Kit. The filled-in cells in columns to the right depict deletions graphically. Similarly, the positions of haploinsufficient genes are highlighted in colored rows to show their relationships to the deletions. Notes explain how we estimated the positions of breakpoints for deletions in the Deficiency Kit that have not been molecularly characterized. [file gb-2012-13-3-r21-S2.XLSX]

## Sheet: Map
Additional file 2. Map of deletion breakpoints
													Bloomington Deficiency Kit
Gene	Gene end	Annotation number	FlyBase reference	Haploinsufficient phenotype	Chromosome arm	Genome release 5 coordinate	Predicted cytology	FRT transposon insertion	FRT-derived deletion	Deletion end	FRT transgene construct	Transposon orientation	FRT-derived deletions				BSC deletions from HEI screens	Other molecularly mapped deletions	Deletions without molecular mapping		Deletions in Deficiency Kit	BDSC stock number	Notes	Genes in Df Kit gaps	DrosDel deletions								Exelixis deletions				BSC deletions											FRT-derived deletions from individual investigators
JYalpha	proximal	CG17923	FBgn0040037		4	24053																		x
JYalpha	distal	CG17923	FBgn0040037		4	25621
plexB	proximal	CG17245	FBgn0025740		4	53434																		x
plexB	distal	CG17245	FBgn0025740		4	64403
ci	proximal	CG2125	FBgn0004859		4	68334																		x
ci	distal	CG2125	FBgn0004859		4	77667													Df(4)M101-62f		Df(4)M101-62f	9433	Published studies showed Df(4)M101-62f (101E;102B) failed to complement ci and pan mutations. Heterozygotes show Minute phenotypes from deletion of RpS3A.
					4	79870	102A3	CB-0038-3	Df(4)ED6364	proximal											Df(4)ED6364	9421
RpS3A	proximal	CG2168	FBgn0017545	Minute	4	86745	101F1
RpS3A	distal	CG2168	FBgn0017545	Minute	4	87863
pan	proximal	CG34403	FBgn0085432		4	89956	101F1												Df(4)M101-62f
					4	90336	102A3	CB-5204-3	Df(4)ED6366	proximal
					4	90336	102A3	CB-5204-3	Df(4)ED6369	proximal											Df(4)ED6369	9422
pan	distal	CG34403	FBgn0085432		4	129430
Ank	proximal	CG1651	FBgn0011747		4	137015	102A3
Ank	distal	CG1651	FBgn0011747		4	150378
CG32000	proximal	CG32000	FBgn0052000		4	152850	102A3
CG32000	distal	CG32000	FBgn0052000		4	163754
CG32006	proximal	CG32006	FBgn0052006		4	171393	102A4
CG32006	distal	CG32006	FBgn0052006		4	174175
CG31997	proximal	CG31997	FBgn0051997		4	175335	102A4
CG31997	distal	CG31997	FBgn0051997		4	176678
CG33978	proximal	CG33978	FBgn0053978		4	179844	102A4
CG33978	distal	CG33978	FBgn0053978		4	196605
CG2219	proximal	CG2219	FBgn0039889		4	198058	102A6
CG2219	distal	CG2219	FBgn0039889		4	199980
CG2316	proximal	CG2316	FBgn0039890		4	204842	102A6
					4	214111	102B1	5-HA-1572	Df(4)ED6364	distal
					4	214111	102B1	5-HA-1572	Df(4)ED6366	distal
CG2316	distal	CG2316	FBgn0039890		4	214448
CG31998	proximal	CG31998	FBgn0051998		4	218504	102A7
CG31998	distal	CG31998	FBgn0051998		4	226552
Crk	proximal	CG1587	FBgn0024811		4	230882	102A8
Crk	distal	CG1587	FBgn0024811		4	233794
CG31999	proximal	CG31999	FBgn0051999		4	235635	102A8
CG31999	distal	CG31999	FBgn0051999		4	246580
yellow-h	proximal	CG1629	FBgn0039896		4	248550	102B1
yellow-h	distal	CG1629	FBgn0039896		4	251054
CG1674	proximal	CG1674	FBgn0039897		4	251356	102B1
CG1674	distal	CG1674	FBgn0039897		4	266529
dpr7	proximal	CG33481	FBgn0053481		4	270225	102B1
RhoGAP102A	proximal	CG42316	FBgn0259216		4	276143	102B1
dpr7	distal	CG33481	FBgn0053481		4	280205
RhoGAP102A	distal	CG42316	FBgn0259216		4	283293
NfI	proximal	CG2380	FBgn0042696		4	288940	102B1
NfI	distal	CG2380	FBgn0042696		4	296993
Syt7	proximal	CG2381	FBgn0039900		4	299303	102B3
Syt7	distal	CG2381	FBgn0039900		4	327107
Rad23	proximal	CG1836	FBgn0026777		4	328723	102B3
Rad23	distal	CG1836	FBgn0026777		4	330934
CG2177	proximal	CG2177	FBgn0039902		4	331558	102B3
CG2177	distal	CG2177	FBgn0039902		4	334534
CG32850	proximal	CG32850	FBgn0052850		4	335572	102B3
CG32850	distal	CG32850	FBgn0052850		4	342013
CG42314	proximal	CG42314	FBgn0259214		4	349442	102B5
CG42314	distal	CG42314	FBgn0259214		4	379298
Hcf	proximal	CG1710	FBgn0039904		4	380578	102B5
Hcf	distal	CG1710	FBgn0039904		4	395610
CG2052	proximal	CG2052	FBgn0039905		4	396260	102B6
CG2052	distal	CG2052	FBgn0039905		4	414016
					4	431776	102B6	5-HA-2033	Df(4)ED6380	proximal											Df(4)ED6380	9579
lgs	proximal	CG2041	FBgn0039907		4	457577	102B8
lgs	distal	CG2041	FBgn0039907		4	464533
CaMKI	proximal	CG1495	FBgn0016126		4	466120	102C1
CaMKI	distal	CG1495	FBgn0016126		4	474566
					4	474767	102B8	5-SZ-3463	Df(4)ED6369	distal
bip2	proximal	CG2009	FBgn0026262		4	480508	102C1
bip2	distal	CG2009	FBgn0026262		4	487450
pncr013:4	proximal	CR33941	FBgn0041005		4	488142	102C1
pncr013:4	distal	CR33941	FBgn0041005		4	489324
Asator	proximal	CG11533	FBgn0039908		4	491912	102C1
Asator	distal	CG11533	FBgn0039908		4	504406
zfh2	proximal	CG1449	FBgn0004607		4	524477	102C3
zfh2	distal	CG1449	FBgn0004607		4	560418
Thd1	proximal	CG1981	FBgn0026869		4	565889	102C5
Thd1	distal	CG1981	FBgn0026869		4	578440
Pur-alpha	proximal	CG1507	FBgn0022361		4	578608	102C5
Pur-alpha	distal	CG1507	FBgn0022361		4	586562
CG1970	proximal	CG1970	FBgn0039909		4	588914	102C5
CG1970	distal	CG1970	FBgn0039909		4	591420
Ephrin	proximal	CG1862	FBgn0040324		4	592383	102C5
Ephrin	distal	CG1862	FBgn0040324		4	598159
CG1909	proximal	CG1909	FBgn0039911		4	603737	102C6
CG1909	distal	CG1909	FBgn0039911		4	609976
CG11260	proximal	CG11260	FBgn0039912		4	611412	102C6
CG11260	distal	CG11260	FBgn0039912		4	611807
onecut	proximal	CG1922	FBgn0028996		4	619180	102D1
onecut	distal	CG1922	FBgn0028996		4	628119
Eph	proximal	CG1511	FBgn0025936		4	631312	102D1
Eph	distal	CG1511	FBgn0025936		4	641552
mav	proximal	CG1901	FBgn0039914		4	643842	102D1
mav	distal	CG1901	FBgn0039914		4	646656
CG1732	proximal	CG1732	FBgn0039915		4	650319	102D1
CG1732	distal	CG1732	FBgn0039915		4	655978
CG9935	proximal	CG9935	FBgn0039916		4	656751	102D1
CG9935	distal	CG9935	FBgn0039916		4	667182
gw	proximal	CG31992	FBgn0051992		4	670575	102D2
gw	distal	CG31992	FBgn0051992		4	682391
Slip1	proximal	CG1783	FBgn0024728		4	684214	102D4
Slip1	distal	CG1783	FBgn0024728		4	690510
CG11360	proximal	CG11360	FBgn0039920		4	701245	102D4
CG11360	distal	CG11360	FBgn0039920		4	706796
myoglianin	proximal	CG1838	FBgn0026199		4	711890	102D4
myoglianin	distal	CG1838	FBgn0026199		4	716675
ey	proximal	CG1464	FBgn0005558		4	718315	102D4
					4	735029	102C2	CB-0242-3	Df(4)ED6380	distal
ey	distal	CG1464	FBgn0005558		4	741787													Df(4)O2		Df(4)O2	7084	Published studies showed Df(4)O2 failed to complement ey and toy mutations.
bt	proximal	CG32019	FBgn0005666		4	745030	102D5
bt	distal	CG32019	FBgn0005666		4	796707														Df(4)G	Df(4)G	759	Published studies showed Df(4)G (102E2-102E7;102E-102F2) failed to complement bt and pho mutations.
MED26	proximal	CG1793	FBgn0039923		4	799080	102E1
MED26	distal	CG1793	FBgn0039923		4	809604
CG11231	proximal	CG11231	FBgn0039939		4	820059	102E1
CG11231	distal	CG11231	FBgn0039939		4	820553
Sox102F	proximal	CG11153	FBgn0039938		4	821056	102E1
Sox102F	distal	CG11153	FBgn0039938		4	854639
CG11152	proximal	CG11152	FBgn0039937		4	857610	102E3
CG33797	proximal	CG33797	FBgn0053797		4	864173	102E3
CG33797	distal	CG33797	FBgn0053797		4	864430
CG11152	distal	CG11152	FBgn0039937		4	865132
CG11148	proximal	CG11148	FBgn0039936		4	876026	102E5
CG11148	distal	CG11148	FBgn0039936		4	887652
unc-13	proximal	CG2999	FBgn0025726		4	891551	102E5
unc-13	distal	CG2999	FBgn0025726		4	925419
CG32021	proximal	CG32021	FBgn0052021		4	927898	102F1
CG32021	distal	CG32021	FBgn0052021		4	929810
eIF4G	proximal	CG10811	FBgn0023213		4	935911	102F1
eIF4G	distal	CG10811	FBgn0023213		4	951347
mGluRA	proximal	CG11144	FBgn0019985		4	957468	102F1
mGluRA	distal	CG11144	FBgn0019985		4	967451
CG32016	proximal	CG32016	FBgn0052016		4	972187	102F3
CG32016	distal	CG32016	FBgn0052016		4	979094
CG11093	proximal	CG11093	FBgn0039932		4	982967	102F4
sphinx	proximal	CR34154	FBgn0083990		4	995794	102F4
sphinx	distal	CR34154	FBgn0083990		4	997932
CG11093	distal	CG11093	FBgn0039932		4	999048
toy	proximal	CG11186	FBgn0019650		4	1010354	102F4												Df(4)O2
toy	distal	CG11186	FBgn0019650		4	1026929
plexA	proximal	CG11081	FBgn0025741		4	1034030	102F5
plexA	distal	CG11081	FBgn0025741		4	1047720
CG11077	proximal	CG11077	FBgn0039930		4	1049301	102F6
CG11077	distal	CG11077	FBgn0039930		4	1049985
CG11076	proximal	CG11076	FBgn0039929		4	1050335	102F6
CG11076	distal	CG11076	FBgn0039929		4	1052286
ATPsyn-beta	proximal	CG11154	FBgn0010217		4	1052440	102F6
ATPsyn-beta	distal	CG11154	FBgn0010217		4	1055175
CaMKII	proximal	CG18069	FBgn0004624		4	1056643	102F6
CaMKII	distal	CG18069	FBgn0004624		4	1074329
Zyx102EF	proximal	CG32018	FBgn0011642		4	1077982	102F7
Zyx102EF	distal	CG32018	FBgn0011642		4	1081542
Rfabg	proximal	CG11064	FBgn0087002		4	1085538	102F8
Rfabg	distal	CG11064	FBgn0087002		4	1096830
Actbeta	proximal	CG11062	FBgn0024913		4	1097946	102F8
Actbeta	distal	CG11062	FBgn0024913		4	1105418
sv	proximal	CG11049	FBgn0005561		4	1109444	102F8
sv	distal	CG11049	FBgn0005561		4	1133943
cals	proximal	CG11059	FBgn0039928		4	1135804	102F8
cals	distal	CG11059	FBgn0039928		4	1144024
Arf102F	proximal	CG11027	FBgn0013749		4	1144800	102F8
Arf102F	distal	CG11027	FBgn0013749		4	1145807
CG11155	proximal	CG11155	FBgn0039927		4	1147233	102F8
CG11155	distal	CG11155	FBgn0039927		4	1156547
CG32017	proximal	CG32017	FBgn0052017		4	1158454	102F8
CG32017	distal	CG32017	FBgn0052017		4	1167149
Kif3C	proximal	CG17461	FBgn0039925		4	1168092	102F8
Kif3C	distal	CG17461	FBgn0039925		4	1189865
pho	proximal	CG17743	FBgn0002521		4	1193094	102F8													Df(4)G
pho	distal	CG17743	FBgn0002521		4	1202271
CG33521	proximal	CG33521	FBgn0250819		4	1206399	102F8																	x
CG17471	proximal	CG17471	FBgn0039924		4	1213042	102F8
CG33521	distal	CG33521	FBgn0250819		4	1213327
CG17471	distal	CG17471	FBgn0039924		4	1217466													Ts(1Lt;4Lt)sc[H]		Ts(1Lt;4Lt)sc[H]	4055	T(1;4)sc[H] is a reciprocal translocation that swaps the tips of the X and fourth chromosomes ( 1B4;101F1-102D1). The translocation segregant bearing the 4th chromosome centromere (Ts(1Lt;4Lt)sc[H]) lacks the genes at the tip of the fourth chromosome and is marked with y[+]. y[+] male progeny of crosses with T(1;4)sc[H] fathers and y[-] mothers will inherit Ts(1Lt;4Lt)sc[H], but not the other tra…
Mitf	proximal	CG17469	FBgn0067895		4	1219484	102F8
CG41130	proximal	CG41130	FBgn0069921		4	1222921	102F8
CG41130	distal	CG41130	FBgn0069921		4	1223325
Mitf	distal	CG17469	FBgn0067895		4	1228193
Dyrk3	proximal	CG40478	FBgn0027101		4	1228840	102F8
Dyrk3	distal	CG40478	FBgn0027101		4	1234433
Caps	proximal	CG33653	FBgn0053653		4	1235704	102F8
Caps	distal	CG33653	FBgn0053653		4	1275487	102F8
4Rt	proximal	4Rt			4	1280000	102F8																Arbitrary genomic coordinate to indicate 4Rt
4Rt	distal	4Rt			4	1280001	102F8												Ts(1Lt;4Lt)sc[H]				Arbitrary genomic coordinate to indicate 4Rt
2Lt	distal	2Lt			2L	1	21A1														Df(2L)ED50001	24626	A terminal deletion of 2L. Arbitrary genomic coordinate to indicate 2Lt.
2Lt	proximal	2Lt			2L	2	21A1																Arbitrary genomic coordinate to indicate 2Lt
CG11023	distal	CG11023	FBgn0031208		2L	7529	21A5
CG11023	proximal	CG11023	FBgn0031208		2L	9484	21A5
l(2)gl	distal	CG2671	FBgn0002121		2L	9836	21A5
l(2)gl	proximal	CG2671	FBgn0002121		2L	21372	21A5
CG2657	distal	CG2657	FBgn0031209		2L	21919	21A5
CG2657	proximal	CG2657	FBgn0031209		2L	25151	21B1
CG31973	distal	CG31973	FBgn0051973		2L	25402	21B1
CG31973	proximal	CG31973	FBgn0051973		2L	59242	21B1
dbr	distal	CG11371	FBgn0067779		2L	67044	21B1
					2L	67166	21B1	d05709	Df(2L)Exel6001	distal	XP	minus
					2L	67365	21B1	5-HA-1191	Df(2L)ED2809	distal
					2L	67365	21B1	5-HA-1191	Df(2L)ED5878	distal											Df(2L)ED5878	9353
dbr	proximal	CG11371	FBgn0067779		2L	71390	21B1
galectin	distal	CG11372	FBgn0031213		2L	72388	21B1
					2L	72671	21B1	CB-0264-3	Df(2L)ED2809	proximal
					2L	72671	21B1	CB-0264-3	Df(2L)ED50001	proximal
galectin	proximal	CG11372	FBgn0031213		2L	76203	21B1
CG11374	distal	CG11374	FBgn0031214		2L	76446	21B1
CG11374	proximal	CG11374	FBgn0031214		2L	77639	21B1
net	distal	CG11450	FBgn0002931		2L	82456	21B1
net	proximal	CG11450	FBgn0002931		2L	87382	21B1
CG11376	distal	CG11376	FBgn0031216		2L	94752	21B1
CG11376	proximal	CG11376	FBgn0031216		2L	102086	21B2
CG11377	distal	CG11377	FBgn0031217		2L	102382	21B2
Nhe1	distal	CG12178	FBgn0026787		2L	103962	21B2
CG11377	proximal	CG11377	FBgn0031217		2L	104146	21B2
Nhe1	proximal	CG12178	FBgn0026787		2L	106718	21B2
M(2)21AB	distal	CG2674	FBgn0005278		2L	106903	21B2
M(2)21AB	proximal	CG2674	FBgn0005278		2L	114433	21B2
CG13694	distal	CG13694	FBgn0031219		2L	115713	21B2
CG13694	proximal	CG13694	FBgn0031219		2L	116117	21B2
CG4822	distal	CG4822	FBgn0031220		2L	117079	21B2
CG4822	proximal	CG4822	FBgn0031220		2L	121974	21B2
CG3164	distal	CG3164	FBgn0025683		2L	122624	21B2
					2L	129261	21B2	d02344	Df(2L)Exel6001	proximal	XP	minus
CG3164	proximal	CG3164	FBgn0025683		2L	130791	21B2
Gs1	distal	CG2718	FBgn0001142		2L	132060	21B2
Gs1	proximal	CG2718	FBgn0001142		2L	134472	21B3
CG31976	distal	CG31976	FBgn0051976		2L	138695	21B3
CG31975	distal	CG31975	FBgn0051975		2L	138698	21B3
CG31975	proximal	CG31975	FBgn0051975		2L	140992	21B3
CG31976	proximal	CG31976	FBgn0051976		2L	140992	21B3
CG31974	distal	CG31974	FBgn0051974		2L	141077	21B3
					2L	142636	21B3	5-HA-1273	Df(2L)ED929	distal
CG31974	proximal	CG31974	FBgn0051974		2L	142978	21B3
CG11454	distal	CG11454	FBgn0031224		2L	143339	21B3
CG11454	proximal	CG11454	FBgn0031224		2L	144227	21B3
CG42399	distal	CG42399	FBgn0259818		2L	144233	21B3
CG42399	proximal	CG42399	FBgn0259818		2L	153288	21B3
CG3709	distal	CG3709	FBgn0031227		2L	153535	21B3
CG3709	proximal	CG3709	FBgn0031227		2L	155321	21B3
CG11455	distal	CG11455	FBgn0031228		2L	155337	21B3
CG11455	proximal	CG11455	FBgn0031228		2L	156017	21B3
CG3436	distal	CG3436	FBgn0031229		2L	156029	21B3
CG3436	proximal	CG3436	FBgn0031229		2L	157666	21B3
CG33635	distal	CG33635	FBgn0053635		2L	157944	21B3
CG33635	proximal	CG33635	FBgn0053635		2L	158603	21B3
spen	distal	CG18497	FBgn0016977		2L	159034	21B3
					2L	159063	21B3	CB-0416-3	Df(2L)ED19	distal											Df(2L)ED19	8901
					2L	160605	21B3	CB-5662-3	Df(2L)ED21	distal
					2L	161120	21B3	CB-5775-3	Df(2L)ED929	proximal
					2L	161120	21B3	CB-5775-3	Df(2L)ED5878	proximal
					2L	203089	21B4	e03785	Df(2L)Exel7002	distal	RB	minus
spen	proximal	CG18497	FBgn0016977		2L	203251	21B4
mRpL10	distal	CG11488	FBgn0031231		2L	203784	21B4
CG11617	distal	CG11617	FBgn0031232		2L	204735	21B4
mRpL10	proximal	CG11488	FBgn0031231		2L	204782	21B4
CG11617	proximal	CG11617	FBgn0031232		2L	207297	21B4
CG11490	distal	CG11490	FBgn0031233		2L	207399	21B4
CG11490	proximal	CG11490	FBgn0031233		2L	210506	21B4
kis	distal	CG3696	FBgn0086902		2L	210732	21B4
CG13693	distal	CG13693	FBgn0031235		2L	232514	21B5
CG13693	proximal	CG13693	FBgn0031235		2L	233965	21B5
kis	proximal	CG3696	FBgn0086902		2L	250795	21B5
Rpp30	distal	CG11606	FBgn0022246		2L	251163	21B5
Rpp30	proximal	CG11606	FBgn0022246		2L	252331	21B5
CG3645	distal	CG3645	FBgn0031238		2L	252589	21B5
CG17075	distal	CG17075	FBgn0031239		2L	263782	21B6
CG17075	proximal	CG17075	FBgn0031239		2L	266688	21B6
CG3345	distal	CG3345	FBgn0031240		2L	269088	21B7
					2L	271351	21B7	f02260	Df(2L)BSC454	distal											Df(2L)BSC454	24958
CG3345	proximal	CG3345	FBgn0031240		2L	271626	21B7
CG3645	proximal	CG3645	FBgn0031238		2L	271732	21B7
mbm	distal	CG11604	FBgn0086912		2L	271912	21B7												Df(2L)al		Df(2L)al	3548	Published data showed Df(2L)al (21B8-21C1;21C8-21D1) fails to complement mbm and ds mutations. Our data showed it failed to complement al[1] and ush[2] and deleted a PCR fragment near crq.
CG11555	distal	CG11555	FBgn0086856		2L	273955	21B7
mbm	proximal	CG11604	FBgn0086912		2L	274096	21B7
CG17078	distal	CG17078	FBgn0086855		2L	274740	21B7
CG11555	proximal	CG11555	FBgn0086856		2L	274766	21B7
CG17078	proximal	CG17078	FBgn0086855		2L	277212	21B7
smo	distal	CG11561	FBgn0003444		2L	277588	21B7
CG11601	distal	CG11601	FBgn0031244		2L	281970	21B7
smo	proximal	CG11561	FBgn0003444		2L	282167	21B7
CG11601	proximal	CG11601	FBgn0031244		2L	283281	21B7
CG3625	distal	CG3625	FBgn0031245		2L	283385	21B7
					2L	285725	21B7	d11630	Df(2L)Exel7002	proximal	XP	minus
					2L	285763	21B7	5-SZ-3580	Df(2L)ED19	proximal
					2L	285763	21B7	5-SZ-3580	Df(2L)ED21	proximal
CG11592	distal	CG11592	FBgn0025686		2L	287252	21B7
CG11592	proximal	CG11592	FBgn0025686		2L	288919	21B7
CG3625	proximal	CG3625	FBgn0031245		2L	291010	21B7
					2L	291728	21B7	d03548	Df(2L)BSC106	distal											Df(2L)BSC106	8672
CG11562	distal	CG11562	FBgn0031247		2L	292466	21B7
CG11562	proximal	CG11562	FBgn0031247		2L	293222	21B7
U2af38	distal	CG3582	FBgn0017457		2L	293337	21B7
U2af38	proximal	CG3582	FBgn0017457		2L	294679	21B8
Hop	distal	CG2720	FBgn0024352		2L	295109	21B8
Hop	proximal	CG2720	FBgn0024352		2L	297413	21B8
Pi3K21B	distal	CG2699	FBgn0020622		2L	297882	21B8
Pi3K21B	proximal	CG2699	FBgn0020622		2L	303955	21B8
Plc21C	distal	CG4574	FBgn0004611		2L	305941	21B8
					2L	307085	21B8	d10144	Df(2L)BSC454	proximal
CG11912	distal	CG11912	FBgn0031248		2L	318357	21B8
CG11912	proximal	CG11912	FBgn0031248		2L	319254	21B8
CG11911	distal	CG11911	FBgn0031249		2L	320279	21B8
CG11911	proximal	CG11911	FBgn0031249		2L	321246	21B8
CG33127	distal	CG33127	FBgn0053127		2L	322131	21B8
CG33127	proximal	CG33127	FBgn0053127		2L	322985	21B8
CG31920	distal	CG31920	FBgn0051920		2L	325520	21C1
CG33992	distal	CG33992	FBgn0045202		2L	327429	21C1
CG33992	proximal	CG33992	FBgn0045202		2L	328518	21C1
CG31920	proximal	CG31920	FBgn0051920		2L	329761	21C1
CG31921	distal	CG31921	FBgn0051921		2L	329991	21C1
CG31921	proximal	CG31921	FBgn0051921		2L	332335	21C1
Plc21C	proximal	CG4574	FBgn0004611		2L	346549	21C1
Ent1	distal	CG11907	FBgn0031250		2L	355559	21C1
Ent1	proximal	CG11907	FBgn0031250		2L	357868	21C1
al	distal	CG3935	FBgn0000061		2L	378116	21C1
al	proximal	CG3935	FBgn0000061		2L	387439	21C1
CG4213	distal	CG4213	FBgn0031251		2L	396595	21C2
CG4213	proximal	CG4213	FBgn0031251		2L	402181	21C2
RpI135	distal	CG4033	FBgn0003278		2L	404286	21C2
alpha-Adaptin	distal	CG4260	FBgn0015567		2L	408022	21C2
RpI135	proximal	CG4033	FBgn0003278		2L	408049	21C2
alpha-Adaptin	proximal	CG4260	FBgn0015567		2L	414775	21C2
ebi	distal	CG4063	FBgn0023444		2L	415069	21C2
					2L	417947	21C2	f03258	Df(2L)BSC106	proximal
CG13690	distal	CG13690	FBgn0031252		2L	418430	21C2
ebi	proximal	CG4063	FBgn0023444		2L	418536	21C2
CG13690	proximal	CG13690	FBgn0031252		2L	419642	21C2
RpLP1	distal	CG4087	FBgn0002593	Minute	2L	419931	21C2
RpLP1	proximal	CG4087	FBgn0002593	Minute	2L	420706	21C2
CG11885	distal	CG11885	FBgn0031253		2L	420887	21C2
CG11885	proximal	CG11885	FBgn0031253		2L	421407	21C2
CG13692	distal	CG13692	FBgn0031254		2L	421800	21C2
CG13692	proximal	CG13692	FBgn0031254		2L	422435	21C2
BBS8	distal	CG13691	FBgn0031255		2L	423452	21C2
BBS8	proximal	CG13691	FBgn0031255		2L	425291	21C2
					2L	431096	21C2	d00080	Df(2L)BSC107	distal											Df(2L)BSC107	8673
ex	distal	CG4114	FBgn0004583		2L	431253	21C2
crq	distal	CG4280	FBgn0015924		2L	448254	21C2
ex	proximal	CG4114	FBgn0004583		2L	448701	21C2
crq	proximal	CG4280	FBgn0015924		2L	453023	21C2
CG4164	distal	CG4164	FBgn0031256		2L	453111	21C2
CG4164	proximal	CG4164	FBgn0031256		2L	454654	21C2
CG4133	distal	CG4133	FBgn0031257		2L	455543	21C2
CG4133	proximal	CG4133	FBgn0031257		2L	458746	21C8
CG4297	distal	CG4297	FBgn0031258		2L	460515	21C8
CG4297	proximal	CG4297	FBgn0031258		2L	465607	21D1
MED15	distal	CG4184	FBgn0027592		2L	473021	21D1
MED15	proximal	CG4184	FBgn0027592		2L	476176	21D1
cbt	distal	CG4427	FBgn0043364		2L	476437	21D1
cbt	proximal	CG4427	FBgn0043364		2L	479682	21D1
					2L	479689	21D1	d01181	Df(2L)BSC456	distal
					2L	480873	21D1	CB-0312-3	Df(2L)ED33	distal
					2L	480873	21D1	CB-0312-3	Df(2L)ED40	distal
					2L	480873	21D1	CB-0312-3	Df(2L)ED62	distal
					2L	490448	21D2	5-SZ-3961	Df(2L)ED33	proximal
					2L	490853	21D2	5-SZ-3017	Df(2L)ED40	proximal
ush	distal	CG2762	FBgn0003963		2L	523467	21E1
ush	proximal	CG2762	FBgn0003963		2L	540541	21E2
lwr	distal	CG3018	FBgn0010602		2L	541235	21E2
lwr	proximal	CG3018	FBgn0010602		2L	542572	21E2
Spp	distal	CG11840	FBgn0031260		2L	542776	21E2
Spp	proximal	CG11840	FBgn0031260		2L	544627	21E2
nAcRbeta-21C	distal	CG11822	FBgn0031261		2L	545148	21E2
nAcRbeta-21C	proximal	CG11822	FBgn0031261		2L	547096	21E2
Ets21C	distal	CG2914	FBgn0005660		2L	547414	21E2
Ets21C	proximal	CG2914	FBgn0005660		2L	552454	21E2
Oseg3	distal	CG11838	FBgn0031262		2L	553937	21E2
Oseg3	proximal	CG11838	FBgn0031262		2L	558762	21E2
					2L	559139	21E2	e02928	Df(2L)Exel8003	distal	RB	minus
CG2789	distal	CG2789	FBgn0031263		2L	559611	21E2
CG2789	proximal	CG2789	FBgn0031263		2L	560525	21E2
CG11835	distal	CG11835	FBgn0031264		2L	560794	21E2
CG11835	proximal	CG11835	FBgn0031264		2L	563181	21E2
CG2794	distal	CG2794	FBgn0031265		2L	564170	21E2
Nle	distal	CG2863	FBgn0021874		2L	566366	21E2
CG2794	proximal	CG2794	FBgn0031265		2L	566479	21E2
					2L	568095	21E2	5-SZ-3596	Df(2L)ED49	distal
					2L	568095	21E2	5-SZ-3596	Df(2L)ED80	distal
					2L	568095	21E2	5-SZ-3596	Df(2L)ED87	distal
					2L	568095	21E2	5-SZ-3596	Df(2L)ED94	distal											Df(2L)ED94	8908
Nle	proximal	CG2863	FBgn0021874		2L	568162	21E2
CG2807	distal	CG2807	FBgn0031266		2L	568346	21E2
CG2807	proximal	CG2807	FBgn0031266		2L	572650	21E2
Ipk2	distal	CG13688	FBgn0031267		2L	573033	21E2
Ipk2	proximal	CG13688	FBgn0031267		2L	574232	21E2
CG2813	distal	CG2813	FBgn0031268		2L	574513	21E2
					2L	574741	21E2	f05607	Df(2L)BSC107	proximal
CG2813	proximal	CG2813	FBgn0031268		2L	575746	21E2
Ptth	distal	CG13687	FBgn0013323		2L	575777	21E2
Ptth	proximal	CG13687	FBgn0013323		2L	576586	21E2
Pph13	distal	CG2819	FBgn0023489		2L	577488	21E2
Pph13	proximal	CG2819	FBgn0023489		2L	579549	21E2
Gsc	distal	CG2851	FBgn0010323		2L	583540	21E2
					2L	587983	21E2	CB-5353-3	Df(2L)ED49	proximal
Gsc	proximal	CG2851	FBgn0010323		2L	594810	21E2
CG13689	distal	CG13689	FBgn0031270		2L	602813	21E2
CG13689	proximal	CG13689	FBgn0031270		2L	603562	21E2
lectin-21Cb	distal	CG13686	FBgn0040106		2L	620433	21E2
lectin-21Cb	proximal	CG13686	FBgn0040106		2L	621540	21E2
lectin-21Ca	distal	CG2826	FBgn0040107		2L	624644	21E2
lectin-21Ca	proximal	CG2826	FBgn0040107		2L	625453	21E2
CG2839	distal	CG2839	FBgn0031273		2L	625663	21E2
CG2839	proximal	CG2839	FBgn0031273		2L	628143	21E2
ds	distal	CG17941	FBgn0000497		2L	640021	21E2												Df(2L)al
ds	proximal	CG17941	FBgn0000497		2L	714968	21E2													Df(2L)ast2	Df(2L)ast2	3084	Published studies showed Df(2L)ast2 (21D1-21D2;22B2-22B3) failed to complement ds and cpb mutations. Our crosses showed failure to complement apt and chinmo mutations.
					2L	715085	21E2	d03185	Df(2L)Exel6002	distal	XP	minus
					2L	715085	21E2	d03185	Df(2L)Exel8003	proximal	XP	minus
Hsp60B	distal	CG2830	FBgn0011244		2L	728412	21E2
Hsp60B	proximal	CG2830	FBgn0011244		2L	730564	21E2
Eaat2	distal	CG3159	FBgn0026438		2L	737212	21E2
Eaat2	proximal	CG3159	FBgn0026438		2L	744395	21E2
GABA-B-R3	distal	CG3022	FBgn0031275		2L	752800	21E2
GABA-B-R3	proximal	CG3022	FBgn0031275		2L	762142	21E2
CG12506	distal	CG12506	FBgn0031276		2L	773575	21E2
CG12506	proximal	CG12506	FBgn0031276		2L	774020	21E2
					2L	775483	21E2	f04199	Df(2L)Exel7005	distal	WH	plus
CG13946	distal	CG13946	FBgn0040725		2L	776536	21E2
CG13946	proximal	CG13946	FBgn0040725		2L	776892	21E2
CG13947	distal	CG13947	FBgn0031277		2L	779204	21E2
CG13947	proximal	CG13947	FBgn0031277		2L	779563	21E2
Gr21a	distal	CG13948	FBgn0041250		2L	780482	21E2
Gr21a	proximal	CG13948	FBgn0041250		2L	782886	21E2
CG3544	distal	CG3544	FBgn0031279		2L	784336	21E2
Pkg21D	distal	CG3324	FBgn0000442		2L	786153	21E2
CG3544	proximal	CG3544	FBgn0031279		2L	786161	21E2
Pkg21D	proximal	CG3324	FBgn0000442		2L	790795	21E2
Nnf1b	distal	CG31658	FBgn0051658		2L	810646	21E2
Nnf1b	proximal	CG31658	FBgn0051658		2L	811432	21E2
KH1	distal	CG3561	FBgn0086130		2L	811632	21E2
CG3883	distal	CG3883	FBgn0031281		2L	813312	21E2
KH1	proximal	CG3561	FBgn0086130		2L	813389	21E2
CG3883	proximal	CG3883	FBgn0031281		2L	815951	21E2
CG3639	distal	CG3639	FBgn0031282		2L	816083	21E2
					2L	816225	21E2	f01300	Df(2L)BSC456	proximal
CG3639	proximal	CG3639	FBgn0031282		2L	816976	21E2
CG15880	distal	CG15880	FBgn0031283		2L	817046	21E2
CG3876	distal	CG3876	FBgn0031284		2L	818075	21E2
CG15880	proximal	CG15880	FBgn0031283		2L	818445	21E2
CG3876	proximal	CG3876	FBgn0031284		2L	819492	21E2
Clp	distal	CG3642	FBgn0015621		2L	819964	21E2
Clp	proximal	CG3642	FBgn0015621		2L	821209	21E2
CG3662	distal	CG3662	FBgn0031285		2L	821418	21E2
CG3862	distal	CG3862	FBgn0031286		2L	824326	21E2
CG3662	proximal	CG3662	FBgn0031285		2L	824341	21E2
CG3862	proximal	CG3862	FBgn0031286		2L	825810	21E2
dock	distal	CG3727	FBgn0010583		2L	825964	21E2
					2L	826173	21E2	d01062	Df(2L)Exel6002	proximal	XP	minus
					2L	826173	21E2	d01062	Df(2L)Exel6003	distal	XP	minus
					2L	826788	21E2	5-HA-1332	Df(2L)ED62	proximal
dock	proximal	CG3727	FBgn0010583		2L	833245	21E2
drongo	distal	CG3365	FBgn0020304		2L	833584	21E2
					2L	850645	21E2	CB-0901-3	Df(2L)ED80	proximal
drongo	proximal	CG3365	FBgn0020304		2L	851096	21E2
CG4291	distal	CG4291	FBgn0031287		2L	851245	21E2
CG4291	proximal	CG4291	FBgn0031287		2L	852709	21E2
kraken	distal	CG3943	FBgn0020545		2L	852767	21E2
					2L	852827	21E2	CB-0647-3	Df(2L)ED87	proximal
					2L	852854	21E2	CB-0616-3	Df(2L)ED105	distal											Df(2L)ED105	24118
kraken	proximal	CG3943	FBgn0020545		2L	854539	21E2
CG13949	distal	CG13949	FBgn0031288		2L	855337	21E2
CG13949	proximal	CG13949	FBgn0031288		2L	856236	21E2
CG13950	distal	CG13950	FBgn0031289		2L	860321	21E2
CG13950	proximal	CG13950	FBgn0031289		2L	861696	21E2
aru	distal	CG4276	FBgn0029095		2L	861849	21E2
snoRNA:Me28S-U1230	distal	CR34660	FBgn0086031		2L	865366	21E2
snoRNA:Me28S-U1230	proximal	CR34660	FBgn0086031		2L	865493	21E2
aru	proximal	CG4276	FBgn0029095		2L	868352	21E2
					2L	868373	21E2	d06435	Df(2L)Exel7005	proximal	XP	minus
dbe	distal	CG4258	FBgn0020305		2L	868675	21E2
dbe	proximal	CG4258	FBgn0020305		2L	869911	21E2
PNUTS	distal	CG33526	FBgn0053526		2L	870464	21E2
PNUTS	proximal	CG33526	FBgn0053526		2L	877050	21E2
ninaA	distal	CG3966	FBgn0002936		2L	877293	21E2
CG15824	distal	CG15824	FBgn0031292		2L	878175	21E2
ninaA	proximal	CG3966	FBgn0002936		2L	878270	21E2
CG15824	proximal	CG15824	FBgn0031292		2L	885052	21E2
Lsp1beta	distal	CG4178	FBgn0002563		2L	898647	21E2
Lsp1beta	proximal	CG4178	FBgn0002563		2L	901320	21E2
snRNA:U1:21D	distal	CR31656	FBgn0003916		2L	901491	21E2
snRNA:U1:21D	proximal	CR31656	FBgn0003916		2L	901662	21E2
GluRIIC	distal	CG4226	FBgn0046113		2L	914090	21E2
GluRIIC	proximal	CG4226	FBgn0046113		2L	917805	21E2
CG4341	distal	CG4341	FBgn0028481		2L	922795	21E2
CG4341	proximal	CG4341	FBgn0028481		2L	958100	21E2
ia2	distal	CG31795	FBgn0031294		2L	1011421	21E3
CG4375	distal	CG4375	FBgn0031295		2L	1026107	21E3
CG4375	proximal	CG4375	FBgn0031295		2L	1026897	21E3
					2L	1036969	21E3	CB-5483-3	Df(2L)ED94	proximal
CG4415	distal	CG4415	FBgn0031296		2L	1037275	21E3
CG4415	proximal	CG4415	FBgn0031296		2L	1038685	21E3
ia2	proximal	CG31795	FBgn0031294		2L	1048053	21E3
S	distal	CG4385	FBgn0003310	Dominant effects on eye development	2L	1050877	21E4
					2L	1074079	21E4	d01624	Df(2L)Exel6003	proximal	XP	minus
					2L	1074079	21E4	d01624	Df(2L)Exel6004	distal	XP	minus
S	proximal	CG4385	FBgn0003310	Dominant effects on eye development	2L	1077811	21E4
ast	distal	CG4426	FBgn0015905		2L	1077980	21E4
ast	proximal	CG4426	FBgn0015905		2L	1080809	21E4
Atg4	distal	CG4428	FBgn0031298		2L	1080913	21E4
CG4629	distal	CG4629	FBgn0031299		2L	1083090	21E4
Atg4	proximal	CG4428	FBgn0031298		2L	1083378	21E4
CG34016	distal	CG34016	FBgn0054016		2L	1099551	21F1
CG34016	proximal	CG34016	FBgn0054016		2L	1102506	21F1
CG4629	proximal	CG4629	FBgn0031299		2L	1102506	21F1
CG4644	distal	CG4644	FBgn0031300		2L	1103483	21F1
CG4644	proximal	CG4644	FBgn0031300		2L	1108369	21F1
CG14339	distal	CG14339	FBgn0031301		2L	1108539	21F1
CG14339	proximal	CG14339	FBgn0031301		2L	1112702	21F1
CG14340	distal	CG14340	FBgn0031302		2L	1112988	21F1
CG14340	proximal	CG14340	FBgn0031302		2L	1114140	21F1
Pino	distal	CG4710	FBgn0016926		2L	1114652	21F1
					2L	1119134	21F1	CB-5389-3	Df(2L)ED108	distal
Pino	proximal	CG4710	FBgn0016926		2L	1128953	21F1
CG4552	distal	CG4552	FBgn0031304		2L	1129235	21F1
Iris	distal	CG4715	FBgn0031305		2L	1132330	21F1
CG4552	proximal	CG4552	FBgn0031304		2L	1132413	21F1
Iris	proximal	CG4715	FBgn0031305		2L	1134120	21F1
CG4577	distal	CG4577	FBgn0031306		2L	1134702	21F1
CG4577	proximal	CG4577	FBgn0031306		2L	1141156	21F1
CG4726	distal	CG4726	FBgn0031307		2L	1143203	21F1
CG4726	proximal	CG4726	FBgn0031307		2L	1147395	21F1
CG4749	distal	CG4749	FBgn0031308		2L	1147833	21F1
Tfb4	distal	CG5041	FBgn0031309		2L	1149445	21F1
CG4749	proximal	CG4749	FBgn0031308		2L	1149454	21F1
Tfb4	proximal	CG5041	FBgn0031309		2L	1150673	21F1
CG4764	distal	CG4764	FBgn0031310		2L	1150783	21F1
					2L	1151484	21F1	f04578	Df(2L)BSC481	distal
capt	distal	CG33979	FBgn0028388		2L	1151678	21F1
CG4764	proximal	CG4764	FBgn0031310		2L	1151764	21F1
					2L	1158137	21F1	d05685	Df(2L)Exel6004	proximal	XP	minus
					2L	1158197	21F1	d00534	Df(2L)Exel7006	distal	XP	plus
capt	proximal	CG33979	FBgn0028388		2L	1158264	21F1
Tango14	distal	CG4775	FBgn0031312		2L	1158679	21F1
Tango14	proximal	CG4775	FBgn0031312		2L	1160221	21F1
CG5080	distal	CG5080	FBgn0031313		2L	1160290	21F1
CG5080	proximal	CG5080	FBgn0031313		2L	1163882	21F1
CG4785	distal	CG4785	FBgn0031314		2L	1164470	21F1
CG4785	proximal	CG4785	FBgn0031314		2L	1166432	21F1
CG14341	distal	CG14341	FBgn0031315		2L	1166560	21F1
Plap	distal	CG5105	FBgn0024314		2L	1167169	21F1
CG14341	proximal	CG14341	FBgn0031315		2L	1167213	21F1
Plap	proximal	CG5105	FBgn0024314		2L	1170079	21F1
CG31922	distal	CG31922	FBgn0051922		2L	1170234	21F1
CG5118	distal	CG5118	FBgn0031317		2L	1170752	21F2
CG31922	proximal	CG31922	FBgn0051922		2L	1170847	21F2
CG5118	proximal	CG5118	FBgn0031317		2L	1172745	21F2
CG4887	distal	CG4887	FBgn0031318		2L	1173011	21F2
CG4887	proximal	CG4887	FBgn0031318		2L	1177500	21F2
CG4896	distal	CG4896	FBgn0031319		2L	1177706	21F2
CG5126	distal	CG5126	FBgn0031320		2L	1182291	21F2
CG4896	proximal	CG4896	FBgn0031319		2L	1182459	21F2
CG5126	proximal	CG5126	FBgn0031320		2L	1184021	21F2
Tgt	distal	CG4947	FBgn0031321		2L	1184088	21F2
Tgt	proximal	CG4947	FBgn0031321		2L	1185698	21F2
					2L	1185904	21F2	d08273	Df(2L)BSC481	proximal
CG5001	distal	CG5001	FBgn0031322		2L	1186256	21F2
CG5001	proximal	CG5001	FBgn0031322		2L	1196806	21F2
CG5139	distal	CG5139	FBgn0031323		2L	1198599	21F2
CG5139	proximal	CG5139	FBgn0031323		2L	1199189	21F2
CG5011	distal	CG5011	FBgn0040723		2L	1200237	21F2
CG5011	proximal	CG5011	FBgn0040723		2L	1201220	21F2
CG14342	distal	CG14342	FBgn0031324		2L	1204241	21F2
CG14342	proximal	CG14342	FBgn0031324		2L	1205254	21F2
CG42329	distal	CG42329	FBgn0259229		2L	1219363	21F2
CG42329	proximal	CG42329	FBgn0259229		2L	1229471	21F3
CG5397	distal	CG5397	FBgn0031327		2L	1240038	21F3
CG5397	proximal	CG5397	FBgn0031327		2L	1242205	21F3
robo3	distal	CG5423	FBgn0041097		2L	1256826	21F3
robo3	proximal	CG5423	FBgn0041097		2L	1293835	21F4
					2L	1311061	21F4	f07085	Df(2L)Exel7006	proximal	WH	minus
a5	distal	CG5430	FBgn0011294		2L	1329161	22A1
a5	proximal	CG5430	FBgn0011294		2L	1329904	22A1
CG5440	distal	CG5440	FBgn0031331		2L	1334269	22A1
CG5440	proximal	CG5440	FBgn0031331		2L	1334763	22A1
CG33923	distal	CG33923	FBgn0053923		2L	1341365	22A1
CG33923	proximal	CG33923	FBgn0053923		2L	1342095	22A1
CG33922	distal	CG33922	FBgn0053922		2L	1343443	22A1
CG33922	proximal	CG33922	FBgn0053922		2L	1344171	22A1
Cdlc2	distal	CG5450	FBgn0026141		2L	1344480	22A1
Cdlc2	proximal	CG5450	FBgn0026141		2L	1345144	22A1
CG5556	distal	CG5556	FBgn0031332		2L	1351860	22A1
CG5556	proximal	CG5556	FBgn0031332		2L	1352869	22A1
CG5561	distal	CG5561	FBgn0031333		2L	1352970	22A1
CG31924	distal	CG31924	FBgn0051924		2L	1354098	22A1
CG5561	proximal	CG5561	FBgn0031333		2L	1354109	22A1
CG5565	distal	CG5565	FBgn0031335		2L	1354911	22A1
CG31924	proximal	CG31924	FBgn0051924		2L	1354919	22A1
CG5565	proximal	CG5565	FBgn0031335		2L	1355924	22A1
CG31659	distal	CG31659	FBgn0051659		2L	1358925	22A1
CG31659	proximal	CG31659	FBgn0051659		2L	1359784	22A1
NLaz	distal	CG33126	FBgn0053126		2L	1359983	22A1
NLaz	proximal	CG33126	FBgn0053126		2L	1361732	22A1
CG14346	distal	CG14346	FBgn0031337		2L	1368102	22A1
CG14346	proximal	CG14346	FBgn0031337		2L	1369047	22A1
lea	distal	CG5481	FBgn0002543		2L	1380086	22A1
lea	proximal	CG5481	FBgn0002543		2L	1420449	22A1
					2L	1420528	22A1	5-HA-1599	Df(2L)ED105	proximal
					2L	1420528	22A1	5-HA-1599	Df(2L)ED108	proximal
snRNA:U3:22A	distal	CR31927	FBgn0003926		2L	1432711	22A2
snRNA:U3:22A	proximal	CR31927	FBgn0003926		2L	1432921	22A2
CG31928	distal	CG31928	FBgn0051928		2L	1492314	22A2
CG31928	proximal	CG31928	FBgn0051928		2L	1493570	22A2
CG33128	distal	CG33128	FBgn0053128		2L	1494090	22A2
CG33128	proximal	CG33128	FBgn0053128		2L	1495456	22A2
CG31926	distal	CG31926	FBgn0051926		2L	1495747	22A2
CG31926	proximal	CG31926	FBgn0051926		2L	1496979	22A2
CG31661	distal	CG31661	FBgn0051661		2L	1497254	22A2
CG31661	proximal	CG31661	FBgn0051661		2L	1498435	22A2
CG18131	distal	CG18131	FBgn0031343		2L	1498455	22A2
CG18131	proximal	CG18131	FBgn0031343		2L	1500760	22A2
CG7420	distal	CG7420	FBgn0031344		2L	1500835	22A2
CG7420	proximal	CG7420	FBgn0031344		2L	1502903	22A2
CG18132	distal	CG18132	FBgn0031345		2L	1516790	22A2
CG18132	proximal	CG18132	FBgn0031345		2L	1517478	22A2
halo	distal	CG7428	FBgn0001174		2L	1517532	22A2
halo	proximal	CG7428	FBgn0001174		2L	1518184	22A2
Or22a	distal	CG12193	FBgn0026398		2L	1520613	22A2
Or22a	proximal	CG12193	FBgn0026398		2L	1522151	22A2
Or22b	distal	CG4231	FBgn0026397		2L	1522691	22A2
Or22b	proximal	CG4231	FBgn0026397		2L	1524259	22A2
					2L	1555098	22A3	d05570	Df(2L)Exel6005	distal	XP	minus									Df(2L)Exel6005	7492
CG14351	distal	CG14351	FBgn0031349		2L	1555159	22A3
CG10869	distal	CG10869	FBgn0031347		2L	1584864	22A3
CG10869	proximal	CG10869	FBgn0031347		2L	1587156	22A3
CG31935	distal	CG31935	FBgn0051935		2L	1595043	22A3
CG14351	proximal	CG14351	FBgn0031349		2L	1607617	22A3
CG31935	proximal	CG31935	FBgn0051935		2L	1611125	22A3
CG14352	distal	CG14352	FBgn0031351		2L	1611421	22A3
CG14352	proximal	CG14352	FBgn0031351		2L	1612579	22A3
RFeSP	distal	CG7361	FBgn0021906		2L	1612686	22A3
RFeSP	proximal	CG7361	FBgn0021906		2L	1614182	22A3
					2L	1650856	22A5	d08987	Df(2L)BSC480	distal
					2L	1650856	22A5	d08987	Df(2L)BSC521	distal
chinmo	distal	CG31666	FBgn0086758		2L	1651260	22A5
					2L	1657408	22A6	5-HA-2872	Df(2L)ED7762	distal
chinmo	proximal	CG31666	FBgn0086758		2L	1698632	22A8
cpb	distal	CG17158	FBgn0011570		2L	1704904	22B1													Df(2L)ast
cpb	proximal	CG17158	FBgn0011570		2L	1706962	22B1
CG17660	distal	CG17660	FBgn0031356		2L	1707132	22B1
CG17660	proximal	CG17660	FBgn0031356		2L	1710415	22B1
mRpL48	distal	CG17642	FBgn0031357		2L	1710466	22B1
frtz	distal	CG17657	FBgn0086698		2L	1711299	22B1
mRpL48	proximal	CG17642	FBgn0031357		2L	1711466	22B1
frtz	proximal	CG17657	FBgn0086698		2L	1715861	22B1
CG18317	distal	CG18317	FBgn0031359		2L	1716888	22B1
					2L	1716977	22B1	e00411	Df(2L)Exel7007	distal	RB	minus
CG18317	proximal	CG18317	FBgn0031359		2L	1724391	22B1
Eno	distal	CG17654	FBgn0000579		2L	1724971	22B1
Rrp40	distal	CG31938	FBgn0260648		2L	1728735	22B1
Rrp40	proximal	CG31938	FBgn0260648		2L	1729527	22B1
Eno	proximal	CG17654	FBgn0000579		2L	1729629	22B1
CG31937	distal	CG31937	FBgn0031360		2L	1729946	22B1
CG31937	proximal	CG31937	FBgn0031360		2L	1731072	22B1
CG17652	distal	CG17652	FBgn0031361		2L	1731403	22B1
CG17652	proximal	CG17652	FBgn0031361		2L	1732263	22B1
CG17646	distal	CG17646	FBgn0031362		2L	1732526	22B1
					2L	1736964	22B1	d02064	Df(2L)BSC688	distal											Df(2L)BSC688	26540
					2L	1737249	22B1	d03246	Df(2L)Exel6005	proximal	XP	minus
					2L	1737465	22B2	5-SZ-3989	Df(2L)ED125	distal
					2L	1737960	22B2	d05701	Df(2L)Exel8005	distal	XP	plus
CG17646	proximal	CG17646	FBgn0031362		2L	1750613	22B2
CG17712	distal	CG17712	FBgn0027597		2L	1750687	22B2
CG17712	proximal	CG17712	FBgn0027597		2L	1752116	22B2
CG17648	distal	CG17648	FBgn0031364		2L	1752349	22B2
CG17648	proximal	CG17648	FBgn0031364		2L	1752851	22B2
Gr22f	distal	CG31932	FBgn0041249		2L	1755253	22B2
Gr22f	proximal	CG31932	FBgn0041249		2L	1756451	22B2
CG17650	distal	CG17650	FBgn0031365		2L	1758286	22B2
CG17650	proximal	CG17650	FBgn0031365		2L	1759078	22B2
Gr22e	distal	CG31936	FBgn0045497		2L	1784062	22B2
Gr22e	proximal	CG31936	FBgn0045497		2L	1785286	22B2
Gr22d	distal	CR31930	FBgn0045498		2L	1789141	22B2
Gr22d	proximal	CR31930	FBgn0045498		2L	1790361	22B2
Gr22c	distal	CG31929	FBgn0045499		2L	1790617	22B2
Gr22c	proximal	CG31929	FBgn0045499		2L	1791823	22B2
Gr22b	distal	CG31931	FBgn0045500		2L	1792057	22B2
Gr22b	proximal	CG31931	FBgn0045500		2L	1793268	22B2
Gr22a	distal	CG31662	FBgn0045501		2L	1793668	22B2
Gr22a	proximal	CG31662	FBgn0045501		2L	1794917	22B2
CG31933	distal	CG31933	FBgn0051933		2L	1821270	22B3
CG31933	proximal	CG31933	FBgn0051933		2L	1823331	22B3
CG31664	distal	CG31664	FBgn0051664		2L	1824404	22B3
CG31664	proximal	CG31664	FBgn0051664		2L	1826055	22B3
c-cup	distal	CG15623	FBgn0031367		2L	1831792	22B3
c-cup	proximal	CG15623	FBgn0031367		2L	1832557	22B3
CG31665	distal	CG31665	FBgn0051665		2L	1836630	22B3
					2L	1849437	22B3	f00122	Df(2L)BSC521	proximal
CG31665	proximal	CG31665	FBgn0051665		2L	1858551	22B4
CG31663	distal	CG31663	FBgn0051663		2L	1858609	22B4
CG7295	distal	CG7295	FBgn0031372		2L	1869867	22B4
CG7295	proximal	CG7295	FBgn0031372		2L	1870956	22B4
CG31663	proximal	CG31663	FBgn0051663		2L	1880644	22B4
CG15358	distal	CG15358	FBgn0031373		2L	1882415	22B4
CG15358	proximal	CG15358	FBgn0031373		2L	1884056	22B4
CG7337	distal	CG7337	FBgn0031374		2L	1884984	22B4
					2L	1909976	22B5	d07754	Df(2L)Exel7007	proximal	XP	minus
					2L	1911639	22B5	d01604	Df(2L)Exel6006	distal	XP	plus
tRNA:G3:22BCa	distal	CR31667	FBgn0011859		2L	1938089	22B6
tRNA:G3:22BCa	proximal	CR31667	FBgn0011859		2L	1938159	22B6
CG7337	proximal	CG7337	FBgn0031374		2L	1943818	22B6
CG15357	distal	CG15357	FBgn0040719		2L	1945225	22B6
CG15357	proximal	CG15357	FBgn0040719		2L	1945709	22B6
CG33673	distal	CG33673	FBgn0053673		2L	1945840	22B6
CG33673	proximal	CG33673	FBgn0053673		2L	1947359	22B6
CG31670	distal	CG31670	FBgn0031375		2L	1950235	22B6
CG31670	proximal	CG31670	FBgn0031375		2L	1954519	22B7
tRNA:CR31942	distal	CR31942	FBgn0051942		2L	1965426	22B8
tRNA:CR31942	proximal	CR31942	FBgn0051942		2L	1965498	22B8
CG10908	distal	CG10908	FBgn0031376		2L	1974145	22B8
CG10908	proximal	CG10908	FBgn0031376		2L	1975422	22B8
CG15356	distal	CG15356	FBgn0031377		2L	1976542	22B8
CG15356	proximal	CG15356	FBgn0031377		2L	1980612	22B8
CG15362	distal	CG15362	FBgn0031378		2L	1981310	22B8
CG15362	proximal	CG15362	FBgn0031378		2L	1981927	22B8
CG7289	distal	CG7289	FBgn0031379		2L	1982234	22B8
Got2	distal	CG4233	FBgn0001125		2L	1984512	22B8
CG7289	proximal	CG7289	FBgn0031379		2L	1984512	22B8
					2L	1985930	22B8	5-SZ-3542	Df(2L)ED123	distal
Got2	proximal	CG4233	FBgn0001125		2L	1987761	22B8
NPC2	distal	CG7291	FBgn0031381		2L	1988291	22B8
NPC2	proximal	CG7291	FBgn0031381		2L	1988949	22B8
					2L	1989058	22B8	d04217	Df(2L)Exel7008	distal	XP	plus
Obp22a	distal	CG31941	FBgn0043539		2L	1991581	22B8
Obp22a	proximal	CG31941	FBgn0043539		2L	1992152	22B8
CG33543	distal	CG33543	FBgn0053543		2L	1997102	22B8
CG33543	proximal	CG33543	FBgn0053543		2L	2006307	22B8
CG15353	distal	CG15353	FBgn0040718		2L	2006763	22B8
CG15353	proximal	CG15353	FBgn0040718		2L	2007193	22B8
Nplp4	distal	CG15361	FBgn0040717		2L	2008530	22B8
Nplp4	proximal	CG15361	FBgn0040717		2L	2008855	22B8
tRNA:CR31943	distal	CR31943	FBgn0051943		2L	2009155	22B8
tRNA:CR31943	proximal	CR31943	FBgn0051943		2L	2009226	22B8
tRNA:CR31944	distal	CR31944	FBgn0051944		2L	2009538	22B8
tRNA:CR31944	proximal	CR31944	FBgn0051944		2L	2009609	22B8
CG4238	distal	CG4238	FBgn0031384		2L	2010118	22B8
					2L	2010136	22B8	f06646	Df(2L)Exel8005	proximal	WH	minus
tRNA:CR31939	distal	CR31939	FBgn0051939		2L	2010646	22B8
tRNA:CR31939	proximal	CR31939	FBgn0051939		2L	2010717	22B8
tRNA:CR31940	distal	CR31940	FBgn0051940		2L	2010869	22B8
tRNA:CR31940	proximal	CR31940	FBgn0051940		2L	2010940	22B8
tRNA:CR31669	distal	CR31669	FBgn0051669		2L	2013179	22B8
tRNA:CR31669	proximal	CR31669	FBgn0051669		2L	2013250	22B8
CG4238	proximal	CG4238	FBgn0031384		2L	2030536	22C1
tRNA:G3:22BCb	distal	CR31945	FBgn0011860		2L	2031692	22C1
tRNA:G3:22BCb	proximal	CR31945	FBgn0011860		2L	2031762	22C1
CG42296	distal	CG42296	FBgn0259192		2L	2032635	22C1
CG42296	proximal	CG42296	FBgn0259192		2L	2035936	22C1
lectin-22C	distal	CG42295	FBgn0259230		2L	2036456	22C1
lectin-22C	proximal	CG42295	FBgn0259230		2L	2037247	22C1
Su(dx)	distal	CG4244	FBgn0003557		2L	2037802	22C1
Su(dx)	proximal	CG4244	FBgn0003557		2L	2044373	22C1
CG31672	distal	CG31672	FBgn0028952		2L	2045525	22C1
CG31672	proximal	CG31672	FBgn0028952		2L	2048054	22C1
Or22c	distal	CG15377	FBgn0026396		2L	2054589	22C1
Or22c	proximal	CG15377	FBgn0026396		2L	2057967	22C1
dpr3	distal	CG33516	FBgn0053516		2L	2058859	22C1
CG12674	distal	CG12674	FBgn0031388		2L	2079977	22C2
CG12674	proximal	CG12674	FBgn0031388		2L	2081286	22C2
dpr3	proximal	CG33516	FBgn0053516		2L	2109878	22C3
					2L	2110387	22C3	f07098	Df(2L)BSC480	proximal
CG4259	distal	CG4259	FBgn0031389		2L	2128215	22C3
CG4259	proximal	CG4259	FBgn0031389		2L	2129211	22C3
GlyP	distal	CG7254	FBgn0004507		2L	2130815	22C3
GlyP	proximal	CG7254	FBgn0004507		2L	2137296	22D1
tho2	distal	CG31671	FBgn0031390		2L	2137350	22D1
tho2	proximal	CG31671	FBgn0031390		2L	2145175	22D1
CG11723	distal	CG11723	FBgn0031391		2L	2145491	22D1
CG11723	proximal	CG11723	FBgn0031391		2L	2147287	22D1
CG7261	distal	CG7261	FBgn0027509		2L	2147519	22D1
AIF	distal	CG7263	FBgn0031392		2L	2151664	22D1
CG7261	proximal	CG7261	FBgn0027509		2L	2151664	22D1
					2L	2152458	22D1	e04281	Df(2L)Exel7008	proximal	RB	plus
AIF	proximal	CG7263	FBgn0031392		2L	2155390	22D1
CG15382	distal	CG15382	FBgn0031393		2L	2155760	22D1
aop	distal	CG3166	FBgn0000097		2L	2156484	22D1
CG15382	proximal	CG15382	FBgn0031393		2L	2156791	22D1
					2L	2175607	22D1	d00761	Df(2L)Exel6006	proximal	XP	plus
					2L	2175607	22D1	d00761	Df(2L)Exel6007	distal	XP	plus
aop	proximal	CG3166	FBgn0000097		2L	2178749	22D1
tRNA:CR31946	distal	CR31946	FBgn0051946		2L	2187007	22D1
tRNA:CR31946	proximal	CR31946	FBgn0051946		2L	2187079	22D1
CG10874	distal	CG10874	FBgn0031395		2L	2189913	22D1
CG10874	proximal	CG10874	FBgn0031395		2L	2192372	22D1
CG34172	distal	CG34172	FBgn0085201		2L	2192525	22D1
CG34172	proximal	CG34172	FBgn0085201		2L	2193010	22D1
					2L	2197121	22D3	CB-5692-3	Df(2L)ED7762	proximal
CG31668	distal	CG31668	FBgn0051668		2L	2203904	22D1
CG31668	proximal	CG31668	FBgn0051668		2L	2206028	22D4
CG33124	distal	CG33124	FBgn0053124		2L	2206796	22D4
CG33124	proximal	CG33124	FBgn0053124		2L	2208906	22D4
CG15385	distal	CG15385	FBgn0031397		2L	2209572	22D4
CG15385	proximal	CG15385	FBgn0031397		2L	2212571	22D4
Uch	distal	CG4265	FBgn0010288		2L	2212738	22D4
Uch	proximal	CG4265	FBgn0010288		2L	2214179	22D4
CG34174	distal	CG34174	FBgn0085203		2L	2214312	22D4
CG10880	distal	CG10880	FBgn0031398		2L	2214972	22D4
CG34174	proximal	CG34174	FBgn0085203		2L	2215147	22D4
CG10880	proximal	CG10880	FBgn0031398		2L	2216298	22D4
CG15386	distal	CG15386	FBgn0040715		2L	2216503	22D4
CG42371	distal	CG42371	FBgn0259717		2L	2216503	22D4
CG15386	proximal	CG15386	FBgn0040715		2L	2217231	22D4
CG42371	proximal	CG42371	FBgn0259717		2L	2217231	22D4
mio	distal	CG7074	FBgn0031399		2L	2217363	22D4
mio	proximal	CG7074	FBgn0031399		2L	2220625	22D4
CG7082	distal	CG7082	FBgn0031401		2L	2220767	22D4
					2L	2221020	22D4	f00030	Df(2L)Exel7010	distal	WH	plus
					2L	2222091	22D4	CB-0425-3	Df(2L)ED123	proximal
					2L	2222091	22D4	CB-0425-3	Df(2L)ED125	proximal
CG15387	distal	CG15387	FBgn0031403		2L	2225549	22D4
CG7082	proximal	CG7082	FBgn0031401		2L	2225555	22D4
l(2)s5379	distal	CG7085	FBgn0010704		2L	2226523	22D4
CG15387	proximal	CG15387	FBgn0031403		2L	2226840	22D4
l(2)s5379	proximal	CG7085	FBgn0010704		2L	2231096	22D4
CG10882	distal	CG10882	FBgn0031408		2L	2231777	22D4
CG10882	proximal	CG10882	FBgn0031408		2L	2236826	22D5
CG31679	distal	CG31679	FBgn0051679		2L	2237132	22D5
CG31679	proximal	CG31679	FBgn0051679		2L	2238245	22D5
CG32463	distal	CG32463	FBgn0052463		2L	2238346	22D5
CG32463	proximal	CG32463	FBgn0052463		2L	2239365	22D5
CG31682	distal	CG31682	FBgn0051682		2L	2239408	22D5
CG31682	proximal	CG31682	FBgn0051682		2L	2240593	22D5
					2L	2242285	22D5	d08398	Df(2L)BSC455	distal											Df(2L)BSC455	24959
CG4267	distal	CG4267	FBgn0031405		2L	2242378	22D5
CG4267	proximal	CG4267	FBgn0031405		2L	2244415	22D5
CG31686	distal	CG31686	FBgn0051686		2L	2244673	22D5
CG31686	proximal	CG31686	FBgn0051686		2L	2245257	22D5
Ser12	distal	CG17240	FBgn0011832		2L	2250533	22D5
Ser12	proximal	CG17240	FBgn0011832		2L	2251270	22D5
CG17239	distal	CG17239	FBgn0042186		2L	2251584	22D5
CG17239	proximal	CG17239	FBgn0042186		2L	2252330	22D5
CG17234	distal	CG17234	FBgn0042187		2L	2253079	22D5
CG17234	proximal	CG17234	FBgn0042187		2L	2253834	22D5
CG17012	distal	CG17012	FBgn0031406		2L	2254175	22D5
CG17012	proximal	CG17012	FBgn0031406		2L	2255050	22D5
CG4270	distal	CG4270	FBgn0031407		2L	2263464	22D6
CG4270	proximal	CG4270	FBgn0031407		2L	2264239	22D6
CG34049	distal	CG34049	FBgn0054049		2L	2264455	22D6
CG34049	proximal	CG34049	FBgn0054049		2L	2265311	22D6
CG17242	distal	CG17242	FBgn0250841		2L	2268356	22D6
CG17242	proximal	CG17242	FBgn0250841		2L	2269093	22D6
					2L	2273384	22D6	f07743	Df(2L)BSC688	proximal
CG4271	distal	CG4271	FBgn0031409		2L	2285174	22D6
CG4271	proximal	CG4271	FBgn0031409		2L	2285902	22D6
CG31681	distal	CG31681	FBgn0051681		2L	2286050	22D6
CG31681	proximal	CG31681	FBgn0051681		2L	2286844	22D6
CG17237	distal	CG17237	FBgn0031410		2L	2288495	22D6
CG17237	proximal	CG17237	FBgn0031410		2L	2289370	22D6
robl22E	distal	CG10838	FBgn0028570		2L	2290329	22D6
robl22E	proximal	CG10838	FBgn0028570		2L	2290622	22D6
CG31949	distal	CG31949	FBgn0051949		2L	2300119	22E1
CG31949	proximal	CG31949	FBgn0051949		2L	2300717	22E1
CG16995	distal	CG16995	FBgn0031412		2L	2308027	22E1
CG16995	proximal	CG16995	FBgn0031412		2L	2308671	22E1
CG9967	distal	CG9967	FBgn0031413		2L	2308758	22E1
eys	distal	CG33955	FBgn0031414		2L	2311693	22E1
CG9967	proximal	CG9967	FBgn0031413		2L	2357332	22E1
eys	proximal	CG33955	FBgn0031414		2L	2358181	22E1
Rab5	distal	CG3664	FBgn0014010		2L	2359546	22E1
					2L	2362808	22E1	d09675	Df(2L)Exel7010	proximal	XP	minus
					2L	2362917	22E1	d05960	Df(2L)Exel6007	proximal	XP	plus
					2L	2362917	22E1	d05960	Df(2L)Exel7011	distal	XP	plus									Df(2L)Exel7011	7783	Df(2L)Exel7011 failed to complement Df(2L)BSC455 and dpp[hr92]. Since dpp is usually haplolethal, it isn't clear why Df(2L)Exel7011 is viable and fertile in heterozygotes. The chromosome may be more complicated than it appears. Perhaps a cryptic duplication is present?
CG4272	distal	CG4272	FBgn0028485		2L	2365335	22E1
Rab5	proximal	CG3664	FBgn0014010		2L	2365362	22E1
CG4272	proximal	CG4272	FBgn0028485		2L	2370114	22E1
CG3597	distal	CG3597	FBgn0031417		2L	2370156	22E1
CG3597	proximal	CG3597	FBgn0031417		2L	2371524	22E1
CG3609	distal	CG3609	FBgn0031418		2L	2372510	22E1
					2L	2374023	22E1	e02299	Df(2L)BSC455	proximal
CG3609	proximal	CG3609	FBgn0031418		2L	2374511	22E1
CG15390	distal	CG15390	FBgn0031419		2L	2374689	22E1
CG15390	proximal	CG15390	FBgn0031419		2L	2375696	22E1
CG9866	distal	CG9866	FBgn0031420		2L	2375894	22E1
CG9866	proximal	CG9866	FBgn0031420		2L	2380514	22E1
CG9867	distal	CG9867	FBgn0031421		2L	2381140	22E1
CG9867	proximal	CG9867	FBgn0031421		2L	2383077	22E1
CG9870	distal	CG9870	FBgn0031422		2L	2383299	22E1
CG9870	proximal	CG9870	FBgn0031422		2L	2384731	22E1
CG3557	distal	CG3557	FBgn0031423		2L	2384761	22E1
CG3557	proximal	CG3557	FBgn0031423		2L	2385792	22E1
VGlut	distal	CG9887	FBgn0031424		2L	2400306	22E1
VGlut	proximal	CG9887	FBgn0031424		2L	2410668	22E1
CG18641	distal	CG18641	FBgn0031426		2L	2410884	22E1
CG18641	proximal	CG18641	FBgn0031426		2L	2412129	22E1
CG31948	distal	CG31948	FBgn0051948		2L	2415434	22E1
CG31948	proximal	CG31948	FBgn0051948		2L	2416720	22E1
CG34448	distal	CG34448	FBgn0085477		2L	2416809	22E1
CG34448	proximal	CG34448	FBgn0085477		2L	2417965	22E1
CG34447	distal	CG34447	FBgn0085476		2L	2418422	22E1
CG34447	proximal	CG34447	FBgn0085476		2L	2420010	22E1
CG9886	distal	CG9886	FBgn0031428		2L	2420808	22E1
CG9886	proximal	CG9886	FBgn0031428		2L	2422915	22E1
dpp	distal	CG9885	FBgn0000490	Haplolethal	2L	2428454	22F1
dpp	proximal	CG9885	FBgn0000490	Haplolethal	2L	2459609	22F3
tRNA:Y1:22Fb	distal	CR31986	FBgn0012017		2L	2459924	22F3
tRNA:Y1:22Fb	proximal	CR31986	FBgn0012017		2L	2460044	22F3
tRNA:Y1:22Fa	distal	CR31987	FBgn0012016		2L	2462593	22F3
tRNA:Y1:22Fa	proximal	CR31987	FBgn0012016		2L	2462686	22F3
CG15393	distal	CG15393	FBgn0031429		2L	2489754	22F3
CG15393	proximal	CG15393	FBgn0031429		2L	2490119	22F3
Slh	distal	CG3539	FBgn0015816		2L	2490205	22F3
					2L	2492447	22F3	f00170	Df(2L)Exel7011	proximal	WH	minus
Slh	proximal	CG3539	FBgn0015816		2L	2492666	22F4
					2L	2492935	22F4	CB-5641-3	Df(2L)ED136	distal											Df(2L)ED136	9176
oaf	distal	CG9884	FBgn0011818		2L	2492955	22F4
					2L	2494095	22F4	CB-0939-3	Df(2L)ED134	distal
					2L	2494653	22F4	d03017	Df(2L)Exel6008	distal	XP	plus
oaf	proximal	CG9884	FBgn0011818		2L	2498846	22F4
CG3528	distal	CG3528	FBgn0031430		2L	2517196	22F4
CG3528	proximal	CG3528	FBgn0031430		2L	2518037	22F4
CG3515	distal	CG3515	FBgn0031431		2L	2551144	22F4
CG3515	proximal	CG3515	FBgn0031431		2L	2552844	22F4											Df(2L)C144			Df(2L)C144	90	Comparative Genome Hybridization microarrays mapped the endpoints of Df(2L)C144 to 2,517,598..2,551,864;2,955,279..2,961,962.
Cyp309a1	distal	CG9964	FBgn0031432		2L	2562905	22F4
Cyp309a1	proximal	CG9964	FBgn0031432		2L	2564848	23A1
Cyp309a2	distal	CG18559	FBgn0041337		2L	2564882	23A1
Cyp309a2	proximal	CG18559	FBgn0041337		2L	2573047	23A1
CG34314	distal	CG34314	FBgn0085343		2L	2573424	23A1
Rad1	distal	CG3240	FBgn0026778		2L	2573424	23A1
CG34314	proximal	CG34314	FBgn0085343		2L	2575080	23A1
Rad1	proximal	CG3240	FBgn0026778		2L	2575080	23A1
insv	distal	CG3227	FBgn0031434		2L	2575276	23A1
insv	proximal	CG3227	FBgn0031434		2L	2577006	23A1
CG9883	distal	CG9883	FBgn0031435		2L	2577671	23A1
CG9883	proximal	CG9883	FBgn0031435		2L	2579180	23A1
CG3214	distal	CG3214	FBgn0031436		2L	2579217	23A1
CG3214	proximal	CG3214	FBgn0031436		2L	2580056	23A1
p16-ARC	distal	CG9881	FBgn0031437		2L	2580291	23A1
p16-ARC	proximal	CG9881	FBgn0031437		2L	2581114	23A1
Drp1	distal	CG3210	FBgn0026479		2L	2581437	23A1
Drp1	proximal	CG3210	FBgn0026479		2L	2585448	23A1
CG15394	distal	CG15394	FBgn0250835		2L	2588854	23A1
CG15394	proximal	CG15394	FBgn0250835		2L	2592775	23A1
CG15395	distal	CG15395	FBgn0031440		2L	2610146	23A1
CG15395	proximal	CG15395	FBgn0031440		2L	2611285	23A1
					2L	2621016	23A1	f00425	Df(2L)BSC156	distal
CG9962	distal	CG9962	FBgn0031441		2L	2646686	23A2
CG9962	proximal	CG9962	FBgn0031441		2L	2647645	23A2
CG33125	distal	CG33125	FBgn0053125		2L	2648440	23A2
CG33125	proximal	CG33125	FBgn0053125		2L	2652291	23A2
CG17301	distal	CG17301	FBgn0031442		2L	2653112	23A2
CG17301	proximal	CG17301	FBgn0031442		2L	2653931	23A2
Or23a	distal	CG9880	FBgn0026395		2L	2654125	23A2
CG17302	distal	CG17302	FBgn0031443		2L	2655394	23A2
Or23a	proximal	CG9880	FBgn0026395		2L	2655461	23A2
CG17302	proximal	CG17302	FBgn0031443		2L	2660830	23A2
CG9879	distal	CG9879	FBgn0031444		2L	2665110	23A2
CG9879	proximal	CG9879	FBgn0031444		2L	2666195	23A2
Gr23a	distal	CG15396	FBgn0041248		2L	2669823	23A2
Gr23a	proximal	CG15396	FBgn0041248		2L	2672159	23A2
CG31690	distal	CG31690	FBgn0051690		2L	2674825	23A2
					2L	2677694	23A2	d00111	Df(2L)Exel6277	distal	XP	minus									Df(2L)Exel6277	7744
CG15398	distal	CG15398	FBgn0031446		2L	2695375	23A2
CG15398	proximal	CG15398	FBgn0031446		2L	2696437	23A2
CG31690	proximal	CG31690	FBgn0051690		2L	2719431	23A2
CG31689	distal	CG31689	FBgn0031449		2L	2730106	23A3
CG31689	proximal	CG31689	FBgn0031449		2L	2739833	23A3
Hrs	distal	CG2903	FBgn0031450		2L	2739986	23A3
CG9961	distal	CG9961	FBgn0031451		2L	2743366	23A3
Hrs	proximal	CG2903	FBgn0031450		2L	2743377	23A3
CG9961	proximal	CG9961	FBgn0031451		2L	2744934	23A3
Cwc25	distal	CG2843	FBgn0031452		2L	2745102	23A3
Pgk	distal	CG3127	FBgn0250906		2L	2746880	23A3
Cwc25	proximal	CG2843	FBgn0031452		2L	2746944	23A3
Pgk	proximal	CG3127	FBgn0250906		2L	2748522	23A3
CG9894	distal	CG9894	FBgn0031453		2L	2752799	23A3
					2L	2753125	23A3	5-HA-1056	Df(2L)ED134	proximal
					2L	2753125	23A3	5-HA-1056	Df(2L)ED136	proximal
					2L	2753261	23A3	d03500	Df(2L)BSC156	proximal
					2L	2755377	23A3	d03663	Df(2L)Exel6008	proximal	XP	plus
CG9894	proximal	CG9894	FBgn0031453		2L	2756606	23A3
CG9960	distal	CG9960	FBgn0031454		2L	2758427	23A3
snapin	distal	CG9958	FBgn0031455		2L	2758427	23A3
CG9960	proximal	CG9960	FBgn0031454		2L	2759710	23A3
snapin	proximal	CG9958	FBgn0031455		2L	2759710	23A3
Trn-SR	distal	CG2848	FBgn0031456		2L	2759915	23A3
Trn-SR	proximal	CG2848	FBgn0031456		2L	2763610	23A5
CG3077	distal	CG3077	FBgn0031457		2L	2764067	23A5
CG3077	proximal	CG3077	FBgn0031457		2L	2765686	23A5
aph-1	distal	CG2855	FBgn0031458		2L	2766235	23A5
aph-1	proximal	CG2855	FBgn0031458		2L	2767154	23A5
Taf10b	distal	CG3069	FBgn0026324		2L	2767281	23A5
Taf10	distal	CG2859	FBgn0028398		2L	2767912	23A5
Taf10b	proximal	CG3069	FBgn0026324		2L	2768166	23A5
colt	distal	CG3057	FBgn0019830		2L	2768590	23A5
Taf10	proximal	CG2859	FBgn0028398		2L	2768613	23A5
colt	proximal	CG3057	FBgn0019830		2L	2770066	23A5
CG2862	distal	CG2862	FBgn0031459		2L	2770137	23A5
CG2862	proximal	CG2862	FBgn0031459		2L	2770904	23A5
CG15399	distal	CG15399	FBgn0031460		2L	2770938	23A5
CG15399	proximal	CG15399	FBgn0031460		2L	2771735	23A5
syt	distal	CG3139	FBgn0004242		2L	2780741	23A6
syt	proximal	CG3139	FBgn0004242		2L	2799970	23B1
daw	distal	CG16987	FBgn0031461		2L	2805518	23B1
					2L	2808100	23B1	d06097	Df(2L)Exel6277	proximal	XP	minus
daw	proximal	CG16987	FBgn0031461		2L	2812147	23B2
CG2964	distal	CG2964	FBgn0031462		2L	2812437	23B2
CG15400	distal	CG15400	FBgn0031463		2L	2814336	23B2
CG2964	proximal	CG2964	FBgn0031462		2L	2814429	23B2
CG15400	proximal	CG15400	FBgn0031463		2L	2815760	23B2
Duox	distal	CG3131	FBgn0031464		2L	2815970	23B2
CG3123	distal	CG3123	FBgn0031465		2L	2823546	23B2
CG3123	proximal	CG3123	FBgn0031465		2L	2825506	23B2
Duox	proximal	CG3131	FBgn0031464		2L	2830236	23B3
					2L	2830265	23B3	d10517	Df(2L)BSC692	distal											Df(2L)BSC692	26544
CG3119	distal	CG3119	FBgn0031466		2L	2834887	23B3
CG3119	proximal	CG3119	FBgn0031466		2L	2837831	23B3
Cpr23B	distal	CG2973	FBgn0031467		2L	2838414	23B3
Cpr23B	proximal	CG2973	FBgn0031467		2L	2839547	23B3
CG2975	distal	CG2975	FBgn0031468		2L	2840124	23B4
CG18558	distal	CG18558	FBgn0031469		2L	2842589	23B4
CG2975	proximal	CG2975	FBgn0031468		2L	2842638	23B4
CG18558	proximal	CG18558	FBgn0031469		2L	2844513	23B4
CG18557	distal	CG18557	FBgn0031470		2L	2844601	23B4
CG18557	proximal	CG18557	FBgn0031470		2L	2845711	23B4
CG3117	distal	CG3117	FBgn0031471		2L	2846084	23B4
CG3117	proximal	CG3117	FBgn0031471		2L	2847197	23B5
CG2983	distal	CG2983	FBgn0031472		2L	2847632	23B5
CG2983	proximal	CG2983	FBgn0031472		2L	2848997	23B5
CG3104	distal	CG3104	FBgn0031473		2L	2849732	23B5
CG3104	proximal	CG3104	FBgn0031473		2L	2855749	23B5
RpS21	distal	CG2986	FBgn0015521	Minute	2L	2856070	23B5
RpS21	proximal	CG2986	FBgn0015521	Minute	2L	2857041	23B6
CG2991	distal	CG2991	FBgn0031474		2L	2857159	23B6
CG2991	proximal	CG2991	FBgn0031474		2L	2868553	23B7
CG31694	distal	CG31694	FBgn0051694		2L	2868627	23B7
					2L	2868633	23B7	e03952	Df(2L)BSC180	distal											Df(2L)BSC180	9610
					2L	2868633	23B7	e03952	Df(2L)BSC692	proximal
CG8813	distal	CG8813	FBgn0031476		2L	2869652	23B7
CG8813	proximal	CG8813	FBgn0031476		2L	2870649	23B8
					2L	2873954	23B8	CB-0337-3	Df(2L)ED206	distal
					2L	2873954	23B8	CB-0337-3	Df(2L)ED4651	distal											Df(2L)ED4651	8904
CG31694	proximal	CG31694	FBgn0051694		2L	2874518	23B8
CG8814	distal	CG8814	FBgn0031478		2L	2874872	23B8
Prx6005	distal	CG3083	FBgn0031479		2L	2877091	23C1
CG8814	proximal	CG8814	FBgn0031478		2L	2877163	23C1
Prx6005	proximal	CG3083	FBgn0031479		2L	2878149	23C1
CG31950	distal	CG31950	FBgn0051950		2L	2878593	23C1
CG31950	proximal	CG31950	FBgn0051950		2L	2878958	23C1
betaggt-II	distal	CG18627	FBgn0028970		2L	2879124	23C1
NTPase	distal	CG3059	FBgn0024947		2L	2880706	23C1
betaggt-II	proximal	CG18627	FBgn0028970		2L	2880708	23C1
NTPase	proximal	CG3059	FBgn0024947		2L	2885850	23C1
lilli	distal	CG8817	FBgn0041111		2L	2885952	23C1
lilli	proximal	CG8817	FBgn0041111		2L	2953077	23C3
Rbp9	distal	CG3151	FBgn0010263		2L	2954762	23C3											Df(2L)C144
					2L	2958118	23C3	d02451	Df(2L)BSC180	proximal
Ts	distal	CG3181	FBgn0024920		2L	2968293	23C3
Rbp9	proximal	CG3151	FBgn0010263		2L	2968441	23C3
Ts	proximal	CG3181	FBgn0024920		2L	2969620	23C3
Rrp1	distal	CG3178	FBgn0004584		2L	2969773	23C3
Rrp1	proximal	CG3178	FBgn0004584		2L	2972676	23C4
gammaTub23C	distal	CG3157	FBgn0260639		2L	2972892	23C4
CG9641	distal	CG9641	FBgn0031483		2L	2974854	23C4
gammaTub23C	proximal	CG3157	FBgn0260639		2L	2974862	23C4
CG9641	proximal	CG9641	FBgn0031483		2L	2976859	23C4
CG3165	distal	CG3165	FBgn0031484		2L	2977127	23C4
CG3165	proximal	CG3165	FBgn0031484		2L	2978501	23C4
CG9643	distal	CG9643	FBgn0031485		2L	2978526	23C4
CG9643	proximal	CG9643	FBgn0031485		2L	2979410	23C4
					2L	2979654	23C4	e02085	Df(2L)Exel7014	distal	RB	minus
Chd1	distal	CG3733	FBgn0250786		2L	2979697	23C4
Chd1	proximal	CG3733	FBgn0250786		2L	2987677	23C4
Bem46	distal	CG18642	FBgn0025109		2L	2988135	23C4
okr	distal	CG3736	FBgn0002989		2L	2989594	23C4
Bem46	proximal	CG18642	FBgn0025109		2L	2990094	23C4
okr	proximal	CG3736	FBgn0002989		2L	2992761	23C4
CG3558	distal	CG3558	FBgn0025681		2L	2992964	23C4
CG3558	proximal	CG3558	FBgn0025681		2L	2998614	23C4
					2L	2999254	23C4	CB-5583-3	Df(2L)ED4559	distal
CG17265	distal	CG17265	FBgn0031488		2L	3013501	23C4
CG17265	proximal	CG17265	FBgn0031488		2L	3016069	23C4
CG17224	distal	CG17224	FBgn0031489		2L	3016591	23C4
CG17224	proximal	CG17224	FBgn0031489		2L	3018304	23C4
CG17264	distal	CG17264	FBgn0031490		2L	3018508	23C4
alpha4GT1	distal	CG17223	FBgn0031491		2L	3021309	23C4
CG17264	proximal	CG17264	FBgn0031490		2L	3021506	23C4
alpha4GT1	proximal	CG17223	FBgn0031491		2L	3023169	23C4
CG3542	distal	CG3542	FBgn0031492		2L	3023235	23C4
CG3542	proximal	CG3542	FBgn0031492		2L	3026439	23C4
CG3605	distal	CG3605	FBgn0031493		2L	3026528	23C4
CG3605	proximal	CG3605	FBgn0031493		2L	3029189	23C4
CG17219	distal	CG17219	FBgn0031494		2L	3029251	23C4
					2L	3029684	23C4	e03045	Df(2L)BSC232	distal
CG17257	distal	CG17257	FBgn0031495		2L	3030562	23C5
CG17219	proximal	CG17219	FBgn0031494		2L	3030616	23C5
CG17258	distal	CG17258	FBgn0031496		2L	3032210	23C5
CG17257	proximal	CG17257	FBgn0031495		2L	3032300	23C5
CG17258	proximal	CG17258	FBgn0031496		2L	3035348	23C5
CG17259	distal	CG17259	FBgn0031497		2L	3035493	23C5
CG17259	proximal	CG17259	FBgn0031497		2L	3037403	23C5
CG17260	distal	CG17260	FBgn0031498		2L	3037411	23C5
CG17260	proximal	CG17260	FBgn0031498		2L	3038793	23C5
cnir	distal	CG17262	FBgn0243513		2L	3039131	23C5
cnir	proximal	CG17262	FBgn0243513		2L	3039720	23C5
CG17221	distal	CG17221	FBgn0031500		2L	3039976	23C5
CG17221	proximal	CG17221	FBgn0031500		2L	3041625	23C5
CG17261	distal	CG17261	FBgn0031501		2L	3042916	23C5
CG17261	proximal	CG17261	FBgn0031501		2L	3043595	23C5
v(2)k05816	distal	CG3524	FBgn0042627		2L	3043973	23C5
					2L	3046634	23C5	d04154	Df(2L)BSC162	distal
					2L	3046634	23C5	d04154	Df(2L)BSC163	distal
					2L	3046634	23C5	d04154	Df(2L)BSC164	distal
					2L	3046634	23C5	d04154	Df(2L)BSC238	distal
					2L	3046635	23C5	d04154	Df(2L)Exel7015	distal	XP	plus
snRNA:U5:23D	distal	CR32999	FBgn0003934		2L	3048701	23C5
snRNA:U5:23D	proximal	CR32999	FBgn0003934		2L	3048831	23C5
v(2)k05816	proximal	CG3524	FBgn0042627		2L	3055601	23C5
					2L	3055717	23C5	5-HA-1695	Df(2L)ED206	proximal
CG3523	distal	CG3523	FBgn0027571		2L	3056615	23C5
					2L	3056809	23C5	d02216	Df(2L)Exel7014	proximal	XP	minus
CG3523	proximal	CG3523	FBgn0027571		2L	3068184	23D1
toc	distal	CG9660	FBgn0015600		2L	3068339	23D1
PpD6	distal	CG8822	FBgn0005779		2L	3109672	23D1
PpD6	proximal	CG8822	FBgn0005779		2L	3110730	23D1
CG15403	distal	CG15403	FBgn0031504		2L	3128720	23D2
CG15403	proximal	CG15403	FBgn0031504		2L	3129464	23D2
toc	proximal	CG9660	FBgn0015600		2L	3144613	23D2
CG12400	distal	CG12400	FBgn0031505		2L	3145125	23D3
CG12400	proximal	CG12400	FBgn0031505		2L	3145719	23D3
Mad	distal	CG12399	FBgn0011648		2L	3146484	23D3
Mad	proximal	CG12399	FBgn0011648		2L	3159630	23D3
gkt	distal	CG8825	FBgn0031506		2L	3159956	23D3
gkt	proximal	CG8825	FBgn0031506		2L	3162403	23D4
CG31953	distal	CG31953	FBgn0051953		2L	3162515	23D4
CG31953	proximal	CG31953	FBgn0051953		2L	3163147	23D4
CG3488	distal	CG3488	FBgn0014906		2L	3163647	23D4
					2L	3164472	23D4	f05535	Df(2L)BSC162	proximal
CG3488	proximal	CG3488	FBgn0014906		2L	3168999	23D4
tRNA:S7:23Eb	distal	CR31734	FBgn0011985		2L	3169582	23D4
tRNA:S7:23Eb	proximal	CR31734	FBgn0011985		2L	3169663	23D4
CG34406	distal	CG34406	FBgn0085435		2L	3169813	23D4
					2L	3171892	23D4	f01446	Df(2L)BSC238	proximal
CG34406	proximal	CG34406	FBgn0085435		2L	3172751	23D4
tRNA:S7:23Ea	distal	CR31951	FBgn0011984		2L	3173003	23D4
tRNA:S7:23Ea	proximal	CR31951	FBgn0011984		2L	3173084	23D4
CG31698	distal	CG31698	FBgn0051698		2L	3173270	23D4
CG31698	proximal	CG31698	FBgn0051698		2L	3173826	23D4
CG15404	distal	CG15404	FBgn0031512		2L	3173992	23D4
CG15404	proximal	CG15404	FBgn0031512		2L	3174425	23D4
CG34393	distal	CG34393	FBgn0085422		2L	3175112	23D4
CG34393	proximal	CG34393	FBgn0085422		2L	3199620	23D5
CG3347	distal	CG3347	FBgn0031513		2L	3269437	23E1
CG3347	proximal	CG3347	FBgn0031513		2L	3271806	23E1
CG3332	distal	CG3332	FBgn0031514		2L	3275794	23E1
CG3332	proximal	CG3332	FBgn0031514		2L	3280533	23E1
CG9664	distal	CG9664	FBgn0031515		2L	3291245	23E1
CG9664	proximal	CG9664	FBgn0031515		2L	3294690	23E1
CG9663	distal	CG9663	FBgn0031516		2L	3294926	23E1
					2L	3302637	23E3	e02627	Df(2L)Exel8008	distal	RB	minus
CG9663	proximal	CG9663	FBgn0031516		2L	3303129	23E3
CG15406	distal	CG15406	FBgn0031517		2L	3309222	23E3
					2L	3310250	23E3	f05661	Df(2L)Exel7015	proximal	WH	minus
CG15406	proximal	CG15406	FBgn0031517		2L	3311684	23E3
CG3277	distal	CG3277	FBgn0031518		2L	3313347	23E3
CG3277	proximal	CG3277	FBgn0031518		2L	3317086	23E3
CG3326	distal	CG3326	FBgn0031519		2L	3317469	23E3
CG3326	proximal	CG3326	FBgn0031519		2L	3319872	23E3
CG8837	distal	CG8837	FBgn0031520		2L	3320590	23E3
CG8837	proximal	CG8837	FBgn0031520		2L	3323037	23E4
CG33281	distal	CG33281	FBgn0053281		2L	3324243	23E4
CG33281	proximal	CG33281	FBgn0053281		2L	3326633	23E4
CG33282	distal	CG33282	FBgn0053282		2L	3327936	23E4
CG33282	proximal	CG33282	FBgn0053282		2L	3329625	23E4
CG3285	distal	CG3285	FBgn0031522		2L	3330953	23E4
CG3285	proximal	CG3285	FBgn0031522		2L	3332878	23E4
CG15408	distal	CG15408	FBgn0031523		2L	3332911	23E4
CG15408	proximal	CG15408	FBgn0031523		2L	3334723	23E4
E23	distal	CG3327	FBgn0020445		2L	3334871	23E4
					2L	3354817	23E5	d11646	Df(2L)Exel7016	distal	XP	plus
					2L	3354856	23E5	d02260	Df(2L)BSC232	proximal
					2L	3354857	23E5	d02260	Df(2L)Exel8008	proximal	XP	minus
E23	proximal	CG3327	FBgn0020445		2L	3355000	23E5
CG8838	distal	CG8838	FBgn0031526		2L	3357684	23E5
CG8838	proximal	CG8838	FBgn0031526		2L	3358618	23E5
CG34394	distal	CG34394	FBgn0085423		2L	3358640	23E5
CG34394	proximal	CG34394	FBgn0085423		2L	3373047	23F1
CG15412	distal	CG15412	FBgn0031528		2L	3373566	23F1
CG15412	proximal	CG15412	FBgn0031528		2L	3375711	23F1
CG9662	distal	CG9662	FBgn0031529		2L	3375885	23F1
CG9662	proximal	CG9662	FBgn0031529		2L	3376686	23F1
					2L	3376851	23F1	f06279	Df(2L)BSC163	proximal
Ptpa	distal	CG3289	FBgn0016698		2L	3377008	23F1
Ptpa	proximal	CG3289	FBgn0016698		2L	3378586	23F1
Sfp23F	distal	CG42459	FBgn0259949		2L	3387392	23F1
Sfp23F	proximal	CG42459	FBgn0259949		2L	3387743	23F1
CG42460	distal	CG42460	FBgn0259950		2L	3387898	23F1
CG42460	proximal	CG42460	FBgn0259950		2L	3388496	23F1
CG34175	distal	CG34175	FBgn0085204		2L	3398023	23F1
CG34175	proximal	CG34175	FBgn0085204		2L	3398684	23F1
pgant2	distal	CG3254	FBgn0031530		2L	3404460	23F1
CG8840	distal	CG8840	FBgn0031531		2L	3410604	23F1
CG8840	proximal	CG8840	FBgn0031531		2L	3411189	23F1
CG31952	distal	CG31952	FBgn0051952		2L	3416693	23F1
CG31952	proximal	CG31952	FBgn0051952		2L	3417410	23F1
pgant2	proximal	CG3254	FBgn0031530		2L	3422952	23F1
					2L	3441832	23F2	f03575	Df(2L)BSC164	proximal
CG2772	distal	CG2772	FBgn0031533		2L	3445997	23F3
CG2772	proximal	CG2772	FBgn0031533		2L	3447591	23F3
CG2774	distal	CG2774	FBgn0031534		2L	3449686	23F3
CG2774	proximal	CG2774	FBgn0031534		2L	3452106	23F3
CG12795	distal	CG12795	FBgn0031535		2L	3452451	23F3
CG12795	proximal	CG12795	FBgn0031535		2L	3453596	23F3
Cog3	distal	CG3248	FBgn0031536		2L	3453697	23F3
Cog3	proximal	CG3248	FBgn0031536		2L	3457058	23F3
sec5	distal	CG8843	FBgn0031537		2L	3457329	23F3
CG3246	distal	CG3246	FBgn0031538		2L	3460315	23F3
sec5	proximal	CG8843	FBgn0031537		2L	3460371	23F3
CG3246	proximal	CG3246	FBgn0031538		2L	3461975	23F3
msl-2	distal	CG3241	FBgn0005616		2L	3462213	23F3
msl-2	proximal	CG3241	FBgn0005616		2L	3466111	23F3
Pdsw	distal	CG8844	FBgn0021967		2L	3466162	23F3
Pdsw	proximal	CG8844	FBgn0021967		2L	3467326	23F3											Df(2L)drm-P2			Df(2L)drm-P2	6507	Published work mapped the ends of Df(2L)drm-P2 molecularly from Pdse to for.
CG3238	distal	CG3238	FBgn0031540		2L	3467416	23F3
CG3238	proximal	CG3238	FBgn0031540		2L	3470007	23F3
CG31776	distal	CG31776	FBgn0051776		2L	3470182	23F3
CG31776	proximal	CG31776	FBgn0051776		2L	3472368	23F3
pgant4	distal	CG31956	FBgn0051956		2L	3472735	23F3
					2L	3473493	23F3	f02186	Df(2L)Exel7016	proximal	WH	minus
pgant4	proximal	CG31956	FBgn0051956		2L	3475338	23F3
					2L	3478331	23F6	5-HA-1143	Df(2L)ED4559	proximal
					2L	3478331	23F6	5-HA-1143	Df(2L)ED4651	proximal
Thor	distal	CG8846	FBgn0022073		2L	3478434	23F3
Thor	proximal	CG8846	FBgn0022073		2L	3479612	23F3
CG15414	distal	CG15414	FBgn0031542		2L	3480755	23F3
CG15414	proximal	CG15414	FBgn0031542		2L	3491048	23F6
tim	distal	CG3234	FBgn0014396		2L	3493986	23F6
tim	proximal	CG3234	FBgn0014396		2L	3507303	23F6
CG31954	distal	CG31954	FBgn0051954		2L	3509056	23F6
CG31954	proximal	CG31954	FBgn0051954		2L	3510082	23F6
CG33123	distal	CG33123	FBgn0053123		2L	3510477	23F6
CG33123	proximal	CG33123	FBgn0053123		2L	3514662	23F6
CG17593	distal	CG17593	FBgn0031544		2L	3514737	23F6
					2L	3515462	23F6	f03630	Df(2L)BSC292	distal											Df(2L)BSC292	23677
CG17593	proximal	CG17593	FBgn0031544		2L	3517111	23F6
CG3213	distal	CG3213	FBgn0031545		2L	3517273	23F6
CG3213	proximal	CG3213	FBgn0031545		2L	3519697	23F6
CG8851	distal	CG8851	FBgn0031546		2L	3520262	23F6
CG8851	proximal	CG8851	FBgn0031546		2L	3522555	23F6
Sr-CIV	distal	CG3212	FBgn0031547		2L	3522594	23F6
Sr-CIV	proximal	CG3212	FBgn0031547		2L	3523960	23F6
CG8852	distal	CG8852	FBgn0031548		2L	3525133	23F6
Spindly	distal	CG15415	FBgn0031549		2L	3527553	24A1
CG8852	proximal	CG8852	FBgn0031548		2L	3527588	24A1
Spindly	proximal	CG15415	FBgn0031549		2L	3530286	24A1
CG8853	distal	CG8853	FBgn0031550		2L	3530903	24A1
CG8853	proximal	CG8853	FBgn0031550		2L	3532526	24A1
drm	distal	CG10016	FBgn0024244		2L	3539251	24A1
drm	proximal	CG10016	FBgn0024244		2L	3548086	24A1
sob	distal	CG3242	FBgn0004892		2L	3578010	24A1
sob	proximal	CG3242	FBgn0004892		2L	3580766	24A1
					2L	3602642	24A1	f01314	Df(2L)Exel7018	distal	WH	plus
odd	distal	CG3851	FBgn0002985		2L	3604222	24A1
odd	proximal	CG3851	FBgn0002985		2L	3606748	24A1
Dot	distal	CG2788	FBgn0015663		2L	3619191	24A1
CG15418	distal	CG15418	FBgn0031554		2L	3621090	24A2
Dot	proximal	CG2788	FBgn0015663		2L	3621573	24A2												Df(2L)ed1		Df(2L)ed1	5330	Published studies showed Df(2L)ed1 (24A3-24A4;24D3-24D4) failed to complement Dot and ed mutations, but complemented odd and ft mutations.
CG15418	proximal	CG15418	FBgn0031554		2L	3621681	24A2											Df(2L)drm-P2
for	distal	CG10033	FBgn0000721		2L	3622071	24A2
					2L	3632008	24A2	d11729	Df(2L)BSC292	proximal
					2L	3632218	24A2	CB-0383-3	Df(2L)ED243	distal
					2L	3632218	24A2	CB-0383-3	Df(2L)ED247	distal											Df(2L)ED247	24123
					2L	3656901	24A4	5-HA-2002	Df(2L)ED243	proximal
for	proximal	CG10033	FBgn0000721		2L	3656951	24A4
CG34340	distal	CG34340	FBgn0085369		2L	3663273	24A5
Sfp24Ba	distal	CG42461	FBgn0259951		2L	3668016	24B1
Sfp24Ba	proximal	CG42461	FBgn0259951		2L	3668551	24B1
CG42463	distal	CG42463	FBgn0259953		2L	3668725	24B1
CG42463	proximal	CG42463	FBgn0259953		2L	3669120	24B1
Sfp24Bb	distal	CG42462	FBgn0259952		2L	3669264	24B1
Sfp24Bb	proximal	CG42462	FBgn0259952		2L	3669717	24B1
CG34340	proximal	CG34340	FBgn0085369		2L	3691478	24B1
CG16704	distal	CG16704	FBgn0031558		2L	3692127	24B1
CG16704	proximal	CG16704	FBgn0031558		2L	3692588	24B1
CG3513	distal	CG3513	FBgn0031559		2L	3692699	24B1
CG3513	proximal	CG3513	FBgn0031559		2L	3693182	24B1
Acp24A4	distal	CG31779	FBgn0051779		2L	3693479	24B1
Acp24A4	proximal	CG31779	FBgn0051779		2L	3693889	24B1
CG16713	distal	CG16713	FBgn0031560		2L	3695028	24B2
CG16713	proximal	CG16713	FBgn0031560		2L	3695406	24B3
CG16712	distal	CG16712	FBgn0031561		2L	3696240	24B3
CG16712	proximal	CG16712	FBgn0031561		2L	3696661	24B3
CG3604	distal	CG3604	FBgn0031562		2L	3697242	24B3
CG3604	proximal	CG3604	FBgn0031562		2L	3697872	24B3
CG10031	distal	CG10031	FBgn0031563		2L	3698451	24B3
CG10031	proximal	CG10031	FBgn0031563		2L	3699091	24C1
CG42464	distal	CG42464	FBgn0259954		2L	3699493	24C1
CG42464	proximal	CG42464	FBgn0259954		2L	3699819	24C1
CG42465	distal	CG42465	FBgn0259955		2L	3700245	24C1
CG42465	proximal	CG42465	FBgn0259955		2L	3700529	24C1
Sfp24C1	distal	CG42466	FBgn0259956		2L	3700674	24C1
Sfp24C1	proximal	CG42466	FBgn0259956		2L	3701088	24C1
CG42467	distal	CG42467	FBgn0259957		2L	3701307	24C1
CG42467	proximal	CG42467	FBgn0259957		2L	3701604	24C1
CG2816	distal	CG2816	FBgn0031564		2L	3703659	24C1
CG31778	distal	CG31778	FBgn0051778		2L	3704106	24C1
CG2816	proximal	CG2816	FBgn0031564		2L	3704253	24C1
CG31778	proximal	CG31778	FBgn0051778		2L	3705462	24C1
CG31777	distal	CG31777	FBgn0051777		2L	3706543	24C1
CG31777	proximal	CG31777	FBgn0051777		2L	3707060	24C1
cutlet	distal	CG33122	FBgn0015376		2L	3707226	24C1
cutlet	proximal	CG33122	FBgn0015376		2L	3711674	24C1
CG31955	distal	CG31955	FBgn0051955		2L	3712156	24C1
CG31955	proximal	CG31955	FBgn0051955		2L	3712862	24C1
CG2818	distal	CG2818	FBgn0031566		2L	3713374	24C1
					2L	3713827	24C1	e00947	Df(2L)BSC171	distal
CG2818	proximal	CG2818	FBgn0031566		2L	3716813	24C1
lectin-24A	distal	CG3410	FBgn0040104		2L	3716880	24C1
lectin-24A	proximal	CG3410	FBgn0040104		2L	3717728	24C1
Shaw	distal	CG2822	FBgn0003386		2L	3718187	24C1
Shaw	proximal	CG2822	FBgn0003386		2L	3727587	24C2
					2L	3730180	24C2	d00982	Df(2L)Exel7018	proximal	XP	minus
CG10019	distal	CG10019	FBgn0031568		2L	3745692	24C2
CG10019	proximal	CG10019	FBgn0031568		2L	3752309	24C3
CG31959	distal	CG31959	FBgn0051959		2L	3757631	24C3
CG31959	proximal	CG31959	FBgn0051959		2L	3759212	24C3
CG31772	distal	CG31772	FBgn0051772		2L	3760068	24C3
CG31772	proximal	CG31772	FBgn0051772		2L	3768191	24C3
					2L	3771177	24C3	5-SZ-4048	Df(2L)ED247	proximal
					2L	3771368	24C3	d04441	Df(2L)Exel6009	distal	XP	minus									Df(2L)Exel6009	7495
bowl	distal	CG10021	FBgn0004893		2L	3771706	24C3
bowl	proximal	CG10021	FBgn0004893		2L	3784129	24C4
CG31960	distal	CG31960	FBgn0051960		2L	3784946	24C4
CG31960	proximal	CG31960	FBgn0051960		2L	3785515	24C4
CG31958	distal	CG31958	FBgn0051958		2L	3785819	24C4
CG31958	proximal	CG31958	FBgn0051958		2L	3786292	24C4
CG3921	distal	CG3921	FBgn0031571		2L	3790663	24C5
CG3921	proximal	CG3921	FBgn0031571		2L	3802245	24C5
l(2)k16918	distal	CG3920	FBgn0021800		2L	3803581	24C5
l(2)k16918	proximal	CG3920	FBgn0021800		2L	3809064	24C5
CG3407	distal	CG3407	FBgn0031573		2L	3810799	24C5
CG3407	proximal	CG3407	FBgn0031573		2L	3813407	24C5
					2L	3825535	24C6	d07508	Df(2L)BSC171	proximal
slp1	distal	CG16738	FBgn0003430		2L	3825680	24C6
slp1	proximal	CG16738	FBgn0003430		2L	3827137	24C6
slp2	distal	CG2939	FBgn0004567		2L	3836842	24C7
slp2	proximal	CG2939	FBgn0004567		2L	3839201	24C7
CG3964	distal	CG3964	FBgn0031574		2L	3862681	24C8
CG3964	proximal	CG3964	FBgn0031574		2L	3867507	24C8
CG3980	distal	CG3980	FBgn0031575		2L	3867714	24C8
CG3980	proximal	CG3980	FBgn0031575		2L	3871425	24C8
CG31957	distal	CG31957	FBgn0051957		2L	3871480	24C8
CG31957	proximal	CG31957	FBgn0051957		2L	3872458	24C8
capu	distal	CG3399	FBgn0000256		2L	3872658	24C8
					2L	3888977	24C8	d05064	Df(2L)Exel6009	proximal	XP	minus
capu	proximal	CG3399	FBgn0000256		2L	3902860	24C9
fred	distal	CG31774	FBgn0051774		2L	3905524	24C9
CG31773	distal	CG31773	FBgn0051773		2L	3911790	24C9
CG31773	proximal	CG31773	FBgn0051773		2L	3914288	24D1
fred	proximal	CG31774	FBgn0051774		2L	3947160	24D1
CG34176	distal	CG34176	FBgn0085205		2L	4004083	24D3
CG34176	proximal	CG34176	FBgn0085205		2L	4004480	24D3
CG15422	distal	CG15422	FBgn0031579		2L	4005056	24D3
CG15422	proximal	CG15422	FBgn0031579		2L	4005370	24D3
CG15423	distal	CG15423	FBgn0031580		2L	4006041	24D3
CG15423	proximal	CG15423	FBgn0031580		2L	4006567	24D3
CG10039	distal	CG10039	FBgn0031581		2L	4007690	24D3
CG10039	proximal	CG10039	FBgn0031581		2L	4008999	24D3
					2L	4031318	24D4	d01225	Df(2L)BSC165	distal											Df(2L)BSC165	9600
					2L	4031318	24D4	d01225	Df(2L)BSC166	distal
					2L	4031318	24D4	d01225	Df(2L)BSC295	distal											Df(2L)BSC295	23680
ed	distal	CG12676	FBgn0000547		2L	4031379	24D4												Df(2L)ed1
snoRNA:Me28S-C437	distal	CR34661	FBgn0086032		2L	4085890	24D5
snoRNA:Me28S-C437	proximal	CR34661	FBgn0086032		2L	4086005	24D5
ed	proximal	CG12676	FBgn0000547		2L	4115059	24D6
Sr-CIII	distal	CG31962	FBgn0020376		2L	4120363	24D6
Sr-CIII	proximal	CG31962	FBgn0020376		2L	4121442	24D6
Sr-CI	distal	CG4099	FBgn0014033		2L	4121721	24D6
Sr-CI	proximal	CG4099	FBgn0014033		2L	4124002	24D6
CG2955	distal	CG2955	FBgn0031585		2L	4149279	24D6
CG2955	proximal	CG2955	FBgn0031585		2L	4151203	24D6
					2L	4162968	24D7	f02483	Df(2L)BSC166	proximal
Or24a	distal	CG11767	FBgn0026394		2L	4164689	24D7
Or24a	proximal	CG11767	FBgn0026394		2L	4166134	24D7
CG31961	distal	CG31961	FBgn0051961		2L	4186245	24D8
CG31961	proximal	CG31961	FBgn0051961		2L	4187789	24D8
lectin-24Db	distal	CG2958	FBgn0040102		2L	4188123	24D8
lectin-24Db	proximal	CG2958	FBgn0040102		2L	4189285	24D8
CG3714	distal	CG3714	FBgn0031589		2L	4189497	24D8
					2L	4195308	24D8	f07540	Df(2L)BSC165	proximal
					2L	4197799	24D8	d09957	Df(2L)BSC217	distal
					2L	4197799	24D8	d09957	Df(2L)BSC218	distal
CG3714	proximal	CG3714	FBgn0031589		2L	4198058	24D8
ft	distal	CG3352	FBgn0001075		2L	4198402	24D8
ft	proximal	CG3352	FBgn0001075		2L	4217852	24D8
CG3702	distal	CG3702	FBgn0031590		2L	4224650	24D8
CG3702	proximal	CG3702	FBgn0031590		2L	4227097	24E1
RpL40	distal	CG2960	FBgn0003941	Likely Minute	2L	4227642	24E1
RpL40	proximal	CG2960	FBgn0003941	Likely Minute	2L	4228563	24E1
CG15425	distal	CG15425	FBgn0031591		2L	4257571	24E1
CG15425	proximal	CG15425	FBgn0031591		2L	4258326	24E1
Art2	distal	CG3675	FBgn0031592		2L	4278039	24E1
Art2	proximal	CG3675	FBgn0031592		2L	4279290	24E1
tutl	distal	CG15427	FBgn0010473		2L	4283151	24E1
tutl	proximal	CG15427	FBgn0010473		2L	4321248	24E1												Df(2L)M24F-B		Df(2L)M24F-B	744	Published studies showed Df(2L)M24F-B failed to complement tutl and ine mutations. Our crosses showed failure to complement dp[ov1]. Heterozygotes show Minute phenotype from deletion of RpL27A.
CG16857	distal	CG16857	FBgn0028482		2L	4324573	24E1
CG16857	proximal	CG16857	FBgn0028482		2L	4331837	24E1
Atet	distal	CG2969	FBgn0020762		2L	4333926	24E1
Atet	proximal	CG2969	FBgn0020762		2L	4345776	24E1
CG15429	distal	CG15429	FBgn0031596		2L	4352975	24E1
CG15429	proximal	CG15429	FBgn0031596		2L	4354030	24E1
					2L	4361214	24E1	f03895	Df(2L)BSC218	proximal
Traf4	distal	CG3048	FBgn0026319		2L	4362549	24E1
CG17612	distal	CG17612	FBgn0031597		2L	4380508	24E4
Traf4	proximal	CG3048	FBgn0026319		2L	4380725	24E4
CG17612	proximal	CG17612	FBgn0031597		2L	4382719	24E4
CG3338	distal	CG3338	FBgn0031598		2L	4382920	24E4
CG3338	proximal	CG3338	FBgn0031598		2L	4386062	24E4
Psf2	distal	CG18013	FBgn0031599		2L	4386176	24E4
Psf2	proximal	CG18013	FBgn0031599		2L	4387046	24E4
Tps1	distal	CG4104	FBgn0027560		2L	4388321	24E4
CG3652	distal	CG3652	FBgn0031600		2L	4392770	24E5
Tps1	proximal	CG4104	FBgn0027560		2L	4392788	24E5
CG3652	proximal	CG3652	FBgn0031600		2L	4393814	24E5
l(2)k05819	distal	CG3054	FBgn0022153		2L	4394198	24E5
l(2)k05819	proximal	CG3054	FBgn0022153		2L	4400109	24F1
CG33003	distal	CG33003	FBgn0053003		2L	4400953	24F1
CG33003	proximal	CG33003	FBgn0053003		2L	4403091	24F1
Dim1	distal	CG3058	FBgn0031601		2L	4403255	24F1
					2L	4403405	24F1	f03902	Df(2L)BSC217	proximal
Dim1	proximal	CG3058	FBgn0031601		2L	4403955	24F1
CG15431	distal	CG15431	FBgn0031602		2L	4406129	24F1
CG15431	proximal	CG15431	FBgn0031602		2L	4409353	24F1
tRNA:CR31963	distal	CR31963	FBgn0051963		2L	4418977	24F2
tRNA:CR31963	proximal	CR31963	FBgn0051963		2L	4419048	24F2
CG34177	distal	CG34177	FBgn0085206		2L	4433908	24F2
CG34178	distal	CG34178	FBgn0085207		2L	4433908	24F2
CG34177	proximal	CG34177	FBgn0085206		2L	4435057	24F2
CG34178	proximal	CG34178	FBgn0085207		2L	4435057	24F2
Sfp24F	distal	CG42468	FBgn0259958		2L	4441429	24F2
Sfp24F	proximal	CG42468	FBgn0259958		2L	4442060	24F2
CG15432	distal	CG15432	FBgn0031603		2L	4442429	24F2
morgue	distal	CG15437	FBgn0027609		2L	4442870	24F2
CG15432	proximal	CG15432	FBgn0031603		2L	4442985	24F2
morgue	proximal	CG15437	FBgn0027609		2L	4444677	24F2
Elp3	distal	CG15433	FBgn0031604		2L	4444732	24F2
CG15438	distal	CG15438	FBgn0025684		2L	4446662	24F2
Elp3	proximal	CG15433	FBgn0031604		2L	4446765	24F2
CG15438	proximal	CG15438	FBgn0025684		2L	4448637	24F3
CG15439	distal	CG15439	FBgn0031606		2L	4449289	24F3
CG15439	proximal	CG15439	FBgn0031606		2L	4453004	24F3
CG15440	distal	CG15440	FBgn0031607		2L	4453167	24F3
CG15440	proximal	CG15440	FBgn0031607		2L	4454457	24F3
CG15434	distal	CG15434	FBgn0040705		2L	4454665	24F3
CG15434	proximal	CG15434	FBgn0040705		2L	4455160	24F3
Gs1l	distal	CG15441	FBgn0019982		2L	4455221	24F3
					2L	4455780	24F3	f02438	Df(2L)BSC295	proximal
Gs1l	proximal	CG15441	FBgn0019982		2L	4456822	24F3
RpL27A	distal	CG15442	FBgn0010410	Minute	2L	4457176	24F3
snoRNA:Me18S-C1831	distal	CR33674	FBgn0065053		2L	4457603	24F3
snoRNA:Me18S-C1831	proximal	CR33674	FBgn0065053		2L	4457674	24F3
RpL27A	proximal	CG15442	FBgn0010410	Minute	2L	4458364	24F3
mRpL27	distal	CG33002	FBgn0053002		2L	4459004	24F3
mRpL27	proximal	CG33002	FBgn0053002		2L	4459532	24F3
CG15435	distal	CG15435	FBgn0031608		2L	4459835	24F3
CG15443	distal	CG15443	FBgn0031609		2L	4461631	24F3
CG15435	proximal	CG15435	FBgn0031608		2L	4461750	24F3
CG15443	proximal	CG15443	FBgn0031609		2L	4463437	24F3
CG15436	distal	CG15436	FBgn0031610		2L	4463642	24F3
CG15436	proximal	CG15436	FBgn0031610		2L	4465075	24F4
CG17840	distal	CG17840	FBgn0031611		2L	4465200	24F4
ine	distal	CG15444	FBgn0011603		2L	4468000	24F4
CG17840	proximal	CG17840	FBgn0031611		2L	4468022	24F4
ine	proximal	CG15444	FBgn0011603		2L	4477024	24F4
					2L	4477085	24F4	CB-5668-3	Df(2L)ED250	distal											Df(2L)ED250	9270
dp	distal	CG33196	FBgn0053196		2L	4479471	24F4												Df(2L)M24F-B
HP6	distal	CG15636	FBgn0031613		2L	4577783	25A1
HP6	proximal	CG15636	FBgn0031613		2L	4578103	25A1
dp	proximal	CG33196	FBgn0053196		2L	4591963	25A1
BG642163	distal	CG34102	FBgn0083938		2L	4641296	25A2
BG642163	proximal	CG34102	FBgn0083938		2L	4642747	25A2
CG15635	distal	CG15635	FBgn0031617		2L	4642998	25A2
CG15635	proximal	CG15635	FBgn0031617		2L	4646472	25A2
CG3355	distal	CG3355	FBgn0031619		2L	4651403	25A2
CG3355	proximal	CG3355	FBgn0031619		2L	4652877	25A2
CG11929	distal	CG11929	FBgn0031620		2L	4682677	25A3
Bsg25A	distal	CG12205	FBgn0000227		2L	4683050	25A3
Bsg25A	proximal	CG12205	FBgn0000227		2L	4684459	25A3
CG11929	proximal	CG11929	FBgn0031620		2L	4687235	25A3
CG15634	distal	CG15634	FBgn0031621		2L	4687513	25A3
CG15634	proximal	CG15634	FBgn0031621		2L	4688956	25A3
CG3251	distal	CG3251	FBgn0031622		2L	4689060	25A3
CG3251	proximal	CG3251	FBgn0031622		2L	4690703	25A3
CG34351	distal	CG34351	FBgn0085380		2L	4694721	25A3
Taf12L	distal	CG15632	FBgn0031623		2L	4700941	25A3
					2L	4701129	25A3	5-HA-1160	Df(2L)ED7853	distal											Df(2L)ED7853	24124
Taf12L	proximal	CG15632	FBgn0031623		2L	4701588	25A3
					2L	4721280	25A3	f07515	Df(2L)BSC225	distal
CG34351	proximal	CG34351	FBgn0085380		2L	4722468	25A3
CG15631	distal	CG15631	FBgn0031626		2L	4732413	25A4
CG15631	proximal	CG15631	FBgn0031626		2L	4734458	25A4
CG15630	distal	CG15630	FBgn0031627		2L	4734592	25A4
CG42523	distal	CG42523	FBgn0260428		2L	4762937	25A4
CG42523	proximal	CG42523	FBgn0260428		2L	4763537	25A4
CG15630	proximal	CG15630	FBgn0031627		2L	4794040	25A6
CG3294	distal	CG3294	FBgn0031628		2L	4794549	25A6
CG3294	proximal	CG3294	FBgn0031628		2L	4796576	25A6
CG3244	distal	CG3244	FBgn0031629		2L	4796584	25A6
CG3244	proximal	CG3244	FBgn0031629		2L	4801923	25A6
CG15629	distal	CG15629	FBgn0031630		2L	4813025	25A6
CG3225	distal	CG3225	FBgn0031631		2L	4815613	25A6
CG15629	proximal	CG15629	FBgn0031630		2L	4815891	25A6
CG3225	proximal	CG3225	FBgn0031631		2L	4818210	25A7
					2L	4820718	25A7	d01652	Df(2L)Exel6010	distal	XP	minus
					2L	4821108	25A7	d10451	Df(2L)BSC225	proximal
					2L	4821294	25A7	5-HA-1531	Df(2L)ED250	proximal
CG15628	distal	CG15628	FBgn0031632		2L	4821776	25A7
CG15628	proximal	CG15628	FBgn0031632		2L	4828552	25A8
CG2976	distal	CG2976	FBgn0031633		2L	4829431	25A8
CG2976	proximal	CG2976	FBgn0031633		2L	4830670	25A8
CG15627	distal	CG15627	FBgn0031634		2L	4830846	25A8
CG15627	proximal	CG15627	FBgn0031634		2L	4835300	25A8
CG15626	distal	CG15626	FBgn0031635		2L	4835333	25A8
CG15626	proximal	CG15626	FBgn0031635		2L	4837996	25A8
CG12194	distal	CG12194	FBgn0031636		2L	4839219	25A8
CG12194	proximal	CG12194	FBgn0031636		2L	4841465	25A8
CG2950	distal	CG2950	FBgn0031637		2L	4842086	25A8
					2L	4846961	25B1	e00436	Df(2L)Exel8012	distal	RB	minus
					2L	4846961	25B1	e00436	Df(2L)Exel9062	distal	RB	minus
CG2950	proximal	CG2950	FBgn0031637		2L	4847292	25B1
CG11927	distal	CG11927	FBgn0031638		2L	4847748	25B1
mRpS2	distal	CG2937	FBgn0031639		2L	4849439	25B1
CG11927	proximal	CG11927	FBgn0031638		2L	4849499	25B1
mRpS2	proximal	CG2937	FBgn0031639		2L	4850418	25B1
CG11926	distal	CG11926	FBgn0031640		2L	4850639	25B1
CG11926	proximal	CG11926	FBgn0031640		2L	4852640	25B1
CG31660	distal	CG31660	FBgn0051660		2L	4852865	25B1
CG31660	proximal	CG31660	FBgn0051660		2L	4875233	25B1
Cf2	distal	CG11924	FBgn0000286		2L	4877289	25B1
CG3008	distal	CG3008	FBgn0031643		2L	4883171	25B1
Cf2	proximal	CG11924	FBgn0000286		2L	4883341	25B1
CG3008	proximal	CG3008	FBgn0031643		2L	4885669	25B1
					2L	4887766	25B1	d04725	Df(2L)Exel6010	proximal	XP	minus
					2L	4887766	25B1	d04725	Df(2L)Exel9062	proximal	XP	minus
CG15625	distal	CG15625	FBgn0031644		2L	4889995	25B1
CG15625	proximal	CG15625	FBgn0031644		2L	4891378	25B1
CG3036	distal	CG3036	FBgn0031645		2L	4892115	25B1
					2L	4892286	25B1	d04335	Df(2L)BSC182	distal
					2L	4892286	25B1	d04335	Df(2L)BSC811	distal
CG3036	proximal	CG3036	FBgn0031645		2L	4903889	25B2
CG2837	distal	CG2837	FBgn0031646		2L	4904068	25B2
CG2837	proximal	CG2837	FBgn0031646		2L	4906761	25B3
hoe1	distal	CG12787	FBgn0041150		2L	4908745	25B3
					2L	4915628	25B3	d06474	Df(2L)Exel7021	distal	XP	plus
hoe1	proximal	CG12787	FBgn0041150		2L	4932296	25B3
hoe2	distal	CG15624	FBgn0031649		2L	4933047	25B4
hoe2	proximal	CG15624	FBgn0031649		2L	4936582	25B4
Sgs1	distal	CG3047	FBgn0003372		2L	4937409	25B4
Sgs1	proximal	CG3047	FBgn0003372		2L	4941424	25B4
CG14044	distal	CG14044	FBgn0031650		2L	4942748	25B4
mRpL24	distal	CG8849	FBgn0031651		2L	4944256	25B4
CG14044	proximal	CG14044	FBgn0031650		2L	4944305	25B4
					2L	4945300	25B4	f06692	Df(2L)BSC182	proximal
mRpL24	proximal	CG8849	FBgn0031651		2L	4945343	25B4
betaggt-I	distal	CG3469	FBgn0015000		2L	4945598	25B4
jet	distal	CG8873	FBgn0031652		2L	4948202	25B4
betaggt-I	proximal	CG3469	FBgn0015000		2L	4948321	25B4
jet	proximal	CG8873	FBgn0031652		2L	4949751	25B4
Jon25Biii	distal	CG8871	FBgn0031653		2L	4949947	25B4
Jon25Biii	proximal	CG8871	FBgn0031653		2L	4950763	25B4
Jon25Bii	distal	CG8869	FBgn0031654		2L	4952250	25B4
Jon25Bii	proximal	CG8869	FBgn0031654		2L	4953134	25B4
Jon25Bi	distal	CG8867	FBgn0020906		2L	4954071	25B4
Jon25Bi	proximal	CG8867	FBgn0020906		2L	4955353	25B4
					2L	4955471	25B4	f05123	Df(2L)BSC811	proximal
Marcal1	distal	CG3753	FBgn0031655		2L	4955519	25B4
Marcal1	proximal	CG3753	FBgn0031655		2L	4958292	25B4
CG34124	distal	CG34124	FBgn0083960		2L	4958411	25B4
CG34124	proximal	CG34124	FBgn0083960		2L	4965432	25B5
CG34125	distal	CG34125	FBgn0083961		2L	4965694	25B5
Trip1	distal	CG8882	FBgn0015834		2L	4966262	25B5
CG34125	proximal	CG34125	FBgn0083961		2L	4966400	25B5
Trip1	proximal	CG8882	FBgn0015834		2L	4967778	25B5
CG8885	distal	CG8885	FBgn0031656		2L	4967822	25B5
CG8885	proximal	CG8885	FBgn0031656		2L	4968936	25B5
CG3756	distal	CG3756	FBgn0031657		2L	4969004	25B5
l(2)05714	distal	CG8886	FBgn0010607		2L	4970133	25B5
CG3756	proximal	CG3756	FBgn0031657		2L	4970182	25B5
l(2)05714	proximal	CG8886	FBgn0010607		2L	4971453	25B5
CG14043	distal	CG14043	FBgn0031659		2L	4971704	25B5
CG14043	proximal	CG14043	FBgn0031659		2L	4973687	25B5
mRpL28	distal	CG3782	FBgn0031660		2L	4973978	25B5
mRpL28	proximal	CG3782	FBgn0031660		2L	4975283	25B5
Gmd	distal	CG8890	FBgn0031661		2L	4975300	25B5
					2L	4975605	25B5	e00901	Df(2L)Exel8013	distal	RB	minus
Gmd	proximal	CG8890	FBgn0031661		2L	4977018	25B5
CG3792	distal	CG3792	FBgn0031662		2L	4977324	25B5
					2L	4977638	25B5	d02169	Df(2L)Exel8012	proximal	XP	minus
CG8891	distal	CG8891	FBgn0031663		2L	4978484	25B5
CG3792	proximal	CG3792	FBgn0031662		2L	4978568	25B5
					2L	4979299	25B5	e02571	Df(2L)Exel7021	proximal	RB	plus
CG8891	proximal	CG8891	FBgn0031663		2L	4979377	25B5
CG8892	distal	CG8892	FBgn0031664		2L	4979536	25B5
CG8892	proximal	CG8892	FBgn0031664		2L	4981588	25B5
CG34126	distal	CG34126	FBgn0083962		2L	4981646	25B5
CG34126	proximal	CG34126	FBgn0083962		2L	4992436	25B9
Rtnl1	distal	CG33113	FBgn0053113		2L	4993641	25B9
					2L	5000402	25B10	CB-0211-3	Df(2L)ED7853	proximal
					2L	5000837	25B10	d01421	Df(2L)BSC172	distal											Df(2L)BSC172	9605
					2L	5000838	25B10	d01421	Df(2L)Exel7022	distal	XP	plus
					2L	5000943	25B10	d07427	Df(2L)Exel8013	proximal	XP	minus
Rtnl1	proximal	CG33113	FBgn0053113		2L	5009744	25C1
CG31917	distal	CG31917	FBgn0031668		2L	5009931	25C1
CG42373	distal	CG42373	FBgn0259719		2L	5009931	25C1
CG31917	proximal	CG31917	FBgn0031668		2L	5010825	25C1
CG42373	proximal	CG42373	FBgn0259719		2L	5010825	25C1
CG3887	distal	CG3887	FBgn0031670		2L	5011113	25C1
CG3887	proximal	CG3887	FBgn0031670		2L	5012127	25C1
vkg	distal	CG16858	FBgn0016075		2L	5012144	25C1
vkg	proximal	CG16858	FBgn0016075		2L	5027412	25C1
					2L	5029595	25C1	d06631	Df(2L)BSC110	distal											Df(2L)BSC110	8835
Cg25C	distal	CG4145	FBgn0000299		2L	5029615	25C1
Cg25C	proximal	CG4145	FBgn0000299		2L	5037114	25C1
					2L	5037253	25C1	e03037	Df(2L)BSC172	proximal
CG14042	distal	CG14042	FBgn0260451		2L	5038053	25C1
SP555	distal	CG14041	FBgn0260470		2L	5038053	25C1
CG31650	distal	CG31650	FBgn0031673		2L	5040639	25C1
CG14042	proximal	CG14042	FBgn0260451		2L	5040816	25C1
SP555	proximal	CG14041	FBgn0260470		2L	5040818	25C1
CG31919	distal	CG31919	FBgn0031674		2L	5043269	25C1
CG33995	distal	CG33995	FBgn0053995		2L	5043269	25C1
CG31650	proximal	CG31650	FBgn0031673		2L	5044008	25C1
CG9121	distal	CG9121	FBgn0031675		2L	5047818	25C1
CG31919	proximal	CG31919	FBgn0031674		2L	5048366	25C1
CG33995	proximal	CG33995	FBgn0053995		2L	5048366	25C1
CG9121	proximal	CG9121	FBgn0031675		2L	5050877	25C3
eIF-3p40	distal	CG9124	FBgn0022023		2L	5051193	25C3
CG14040	distal	CG14040	FBgn0031676		2L	5052846	25C3
eIF-3p40	proximal	CG9124	FBgn0022023		2L	5053209	25C3
CG14040	proximal	CG14040	FBgn0031676		2L	5054575	25C3
CG14036	distal	CG14036	FBgn0031677		2L	5054671	25C3
CG14036	proximal	CG14036	FBgn0031677		2L	5054952	25C3
His3.3A	distal	CG5825	FBgn0014857		2L	5055058	25C3
CG31918	distal	CG31918	FBgn0031678		2L	5055974	25C3
His3.3A	proximal	CG5825	FBgn0014857		2L	5056000	25C3
CG31918	proximal	CG31918	FBgn0031678		2L	5058241	25C3
Rpn11	distal	CG18174	FBgn0028694		2L	5058396	25C3
					2L	5058522	25C3	f00386	Df(2L)Exel7022	proximal	WH	minus
Rpn11	proximal	CG18174	FBgn0028694		2L	5059816	25C3
qtc	distal	CG14039	FBgn0028572		2L	5060832	25C3
					2L	5064620	25C4	e04284	Df(2L)BSC110	proximal
qtc	proximal	CG14039	FBgn0028572		2L	5070750	25C4
RpL37A	distal	CG5827	FBgn0028696	Likely Minute	2L	5071003	25C4
RpL37A	proximal	CG5827	FBgn0028696	Likely Minute	2L	5072055	25C4												Df(2L)tkv3		Df(2L)tkv3	1164	Published studies showed Df(2L)tkv3 (25A4-5;25E5) fails to complement vri mutations. Heterozygotes are Minute from deletion of RpL37A.
pgant5	distal	CG31651	FBgn0031681		2L	5072156	25C4
					2L	5073453	25C4	e00855	Df(2L)BSC109	distal											Df(2L)BSC109	8674
pgant5	proximal	CG31651	FBgn0031681		2L	5093590	25C6
CG5828	distal	CG5828	FBgn0031682		2L	5094021	25C6
CG5828	proximal	CG5828	FBgn0031682		2L	5095439	25C6
CG4230	distal	CG4230	FBgn0031683		2L	5096227	25C6
CG4230	proximal	CG4230	FBgn0031683		2L	5098613	25C6
CG8680	distal	CG8680	FBgn0031684		2L	5099500	25C6
CG8680	proximal	CG8680	FBgn0031684		2L	5100214	25C6
CG14035	distal	CG14035	FBgn0031685		2L	5100876	25C6
CG14035	proximal	CG14035	FBgn0031685		2L	5104074	25C6
Msp-300	distal	CG33715	FBgn0053715		2L	5109146	25C6
					2L	5145500	25C8	d09701	Df(2L)BSC109	proximal
					2L	5147258	25C8	d02085	Df(2L)Exel6011	distal	XP	plus									Df(2L)Exel6011	7497
snoRNA:Psi28S-2263	distal	CR34568	FBgn0082990		2L	5187778	25C9
snoRNA:Psi28S-2263	proximal	CR34568	FBgn0082990		2L	5187922	25C9
snmRNA:765	distal	CR33789	FBgn0065083		2L	5193471	25C9
snmRNA:765	proximal	CR33789	FBgn0065083		2L	5193516	25C9
snmRNA:128	distal	CR33915	FBgn0065107		2L	5196035	25C10
snmRNA:128	proximal	CR33915	FBgn0065107		2L	5196097	25C10
snoRNA:Psi18S-525k	distal	CR34569	FBgn0083028		2L	5202383	25C10
snoRNA:Psi18S-525k	proximal	CR34569	FBgn0083028		2L	5202522	25C10
Msp-300	proximal	CG33715	FBgn0053715		2L	5205690	25C10
snmRNA:158	distal	CR33749	FBgn0065104		2L	5206205	25C10
snmRNA:158	proximal	CR33749	FBgn0065104		2L	5206361	25C10
Cyp28d2	distal	CG6081	FBgn0031688		2L	5207308	25C10
Cyp28d2	proximal	CG6081	FBgn0031688		2L	5209345	25C10
					2L	5209495	25C10	f05524	Df(2L)BSC693	distal
Cyp28d1	distal	CG10833	FBgn0031689		2L	5210479	25C10
CG7742	distal	CG7742	FBgn0031690		2L	5212393	25C10
Cyp28d1	proximal	CG10833	FBgn0031689		2L	5212450	25C10
CG7742	proximal	CG7742	FBgn0031690		2L	5214677	25D1
CG14034	distal	CG14034	FBgn0250847		2L	5215211	25D1
CG14034	proximal	CG14034	FBgn0250847		2L	5216533	25D1
TpnC25D	distal	CG6514	FBgn0031692		2L	5218260	25D1
tkv	distal	CG14026	FBgn0003716		2L	5218996	25D1
TpnC25D	proximal	CG6514	FBgn0031692		2L	5219059	25D1
tRNA:CR31971	distal	CR31971	FBgn0051971		2L	5240766	25D2
tRNA:CR31971	proximal	CR31971	FBgn0051971		2L	5240837	25D2
tRNA:CR31914	distal	CR31914	FBgn0051914		2L	5241106	25D2
tRNA:CR31914	proximal	CR31914	FBgn0051914		2L	5241177	25D2
Cyp4ac1	distal	CG14032	FBgn0031693		2L	5264001	25D2
Cyp4ac1	proximal	CG14032	FBgn0031693		2L	5265899	25D2
Cyp4ac2	distal	CG17970	FBgn0031694		2L	5266392	25D2
Cyp4ac2	proximal	CG17970	FBgn0031694		2L	5268455	25D2
Cyp4ac3	distal	CG14031	FBgn0031695		2L	5268517	25D2
Cyp4ac3	proximal	CG14031	FBgn0031695		2L	5270329	25D2
tkv	proximal	CG14026	FBgn0003716		2L	5271353	25D2
Bsg25D	distal	CG14025	FBgn0000228		2L	5271724	25D2
Bsg25D	proximal	CG14025	FBgn0000228		2L	5278558	25D3
Bub1	distal	CG14030	FBgn0031696		2L	5279051	25D3
Bub1	proximal	CG14030	FBgn0031696		2L	5283018	25D3
vri	distal	CG14029	FBgn0016076		2L	5299647	25D4												Df(2L)tkv3
					2L	5305646	25D5	d01873	Df(2L)BSC653	distal
					2L	5305646	25D5	d01873	Df(2L)BSC693	proximal
					2L	5305646	25D5	d01873	Df(2L)Exel6011	proximal	XP	plus
					2L	5305646	25D5	d01873	Df(2L)Exel6012	distal	XP	plus									Df(2L)Exel6012	7498
vri	proximal	CG14029	FBgn0016076		2L	5310996	25D5
CG14024	distal	CG14024	FBgn0031697		2L	5312136	25D5
CG14024	proximal	CG14024	FBgn0031697		2L	5314885	25D5
CG14023	distal	CG14023	FBgn0031698		2L	5316240	25D5
CG14023	proximal	CG14023	FBgn0031698		2L	5324936	25D6
					2L	5324955	25D6	e04200	Df(2L)BSC653	proximal
cype	distal	CG14028	FBgn0015031		2L	5327241	25D6
CG14022	distal	CG14022	FBgn0031700		2L	5327978	25D6
cype	proximal	CG14028	FBgn0015031		2L	5328000	25D6
CG14022	proximal	CG14022	FBgn0031700		2L	5328870	25D6
TotM	distal	CG14027	FBgn0031701		2L	5329857	25D6
TotM	proximal	CG14027	FBgn0031701		2L	5330466	25D6
fusl	distal	CG14021	FBgn0031702		2L	5330468	25D6
fusl	proximal	CG14021	FBgn0031702		2L	5338053	25D6
CG12512	distal	CG12512	FBgn0031703		2L	5339225	25D6
CG12512	proximal	CG12512	FBgn0031703		2L	5342349	25D6
nompC	distal	CG11020	FBgn0016920		2L	5346237	25D6
					2L	5352777	25D6	f00642	Df(2L)BSC810	distal
nompC	proximal	CG11020	FBgn0016920		2L	5365039	25D7
H15	distal	CG6604	FBgn0016660		2L	5404342	25E1
H15	proximal	CG6604	FBgn0016660		2L	5415928	25E1
CG31647	distal	CG31647	FBgn0051647		2L	5435579	25E2
snoRNA:Me28S-A2486	distal	CR34662	FBgn0086033		2L	5437634	25E2
snoRNA:Me28S-A2486	proximal	CR34662	FBgn0086033		2L	5437749	25E2
CG31647	proximal	CG31647	FBgn0051647		2L	5449202	25E2
mid	distal	CG6634	FBgn0005511		2L	5461641	25E2
mid	proximal	CG6634	FBgn0005511		2L	5467609	25E2
CG14020	distal	CG14020	FBgn0031707		2L	5517842	25E5
CG14020	proximal	CG14020	FBgn0031707		2L	5518822	25E5
CG7382	distal	CG7382	FBgn0031708		2L	5518893	25E5
CG7382	proximal	CG7382	FBgn0031708		2L	5519889	25E5
cl	distal	CG11024	FBgn0000318		2L	5520258	25E5
CG7371	distal	CG7371	FBgn0031710		2L	5521281	25E5
cl	proximal	CG11024	FBgn0000318		2L	5521384	25E5
CG7371	proximal	CG7371	FBgn0031710		2L	5523877	25E5
CG6907	distal	CG6907	FBgn0031711		2L	5524139	25E5
					2L	5524375	25E5	d06812	Df(2L)BSC169	distal											Df(2L)BSC169	9560
					2L	5524376	25E5	d06812	Df(2L)Exel7023	distal	XP	plus
CG6907	proximal	CG6907	FBgn0031711		2L	5525809	25E5
Cap-D3	distal	CG31989	FBgn0051989		2L	5525905	25E5
CG31648	distal	CG31648	FBgn0051648		2L	5526962	25E5
					2L	5527015	25E5	f02191	Df(2L)BSC167	distal
CG31648	proximal	CG31648	FBgn0051648		2L	5527854	25E5
CG31915	distal	CG31915	FBgn0051915		2L	5528087	25E5
CG7277	distal	CG7277	FBgn0031713		2L	5530620	25E5
CG31915	proximal	CG31915	FBgn0051915		2L	5530682	25E5
CG7277	proximal	CG7277	FBgn0031713		2L	5532195	25E5
tomb	distal	CG14016	FBgn0031715		2L	5535933	25E5
tomb	proximal	CG14016	FBgn0031715		2L	5536726	25E5
CG14015	distal	CG14015	FBgn0031716		2L	5536850	25E5
Cap-D3	proximal	CG31989	FBgn0051989		2L	5537108	25E5
CG14015	proximal	CG14015	FBgn0031716		2L	5539169	25E6
Hel25E	distal	CG7269	FBgn0014189		2L	5539326	25E6
Hel25E	proximal	CG7269	FBgn0014189		2L	5542310	25E6
Lam	distal	CG6944	FBgn0002525		2L	5542527	25E6
Lam	proximal	CG6944	FBgn0002525		2L	5546642	25E6
					2L	5547113	25E6	d04336	Df(2L)BSC167	proximal
					2L	5547113	25E6	d04336	Df(2L)BSC810	proximal
Oscillin	distal	CG6957	FBgn0031717		2L	5547203	25E6
Oscillin	proximal	CG6957	FBgn0031717		2L	5549614	25E6
CG14014	distal	CG14014	FBgn0031718		2L	5549707	25E6
CG14014	proximal	CG14014	FBgn0031718		2L	5550835	25E6
CG18269	distal	CG18269	FBgn0031719		2L	5552046	25E6
CG18269	proximal	CG18269	FBgn0031719		2L	5552648	25E6
CG14013	distal	CG14013	FBgn0031720		2L	5552838	25E6
CG14013	proximal	CG14013	FBgn0031720		2L	5553848	25E6
CG14017	distal	CG14017	FBgn0031721		2L	5553897	25E6
					2L	5555049	25E6	d05326	Df(2L)Exel6012	proximal	XP	plus
					2L	5555049	25E6	d05326	Df(2L)Exel6256	distal	XP	plus
					2L	5555049	25E6	d05326	Df(2L)Exel8016	distal	XP	plus
GluRIIA	distal	CG6992	FBgn0004620		2L	5555074	25E6
CG14017	proximal	CG14017	FBgn0031721		2L	5555140	25E6
GluRIIA	proximal	CG6992	FBgn0004620		2L	5558994	25E6
GluRIIB	distal	CG7234	FBgn0020429		2L	5559342	25E6
GluRIIB	proximal	CG7234	FBgn0020429		2L	5563502	25E6
snRNA:U4:25F	distal	CR32998	FBgn0041719		2L	5565619	25E6
snRNA:U4:25F	proximal	CR32998	FBgn0041719		2L	5565766	25E6
CG14011	distal	CG14011	FBgn0031722		2L	5579580	25F1
CG14011	proximal	CG14011	FBgn0031722		2L	5581116	25F1
CG7251	distal	CG7251	FBgn0031723		2L	5587143	25F1
CG7251	proximal	CG7251	FBgn0031723		2L	5588414	25F1
					2L	5594234	25F1	f07682	Df(2L)Exel7023	proximal	WH	minus
CG18266	distal	CG18266	FBgn0031724		2L	5596833	25F1
CG18266	proximal	CG18266	FBgn0031724		2L	5598636	25F1
CG14010	distal	CG14010	FBgn0031725		2L	5602830	25F1
CG14010	proximal	CG14010	FBgn0031725		2L	5613023	25F1
CG31646	distal	CG31646	FBgn0051646		2L	5626282	25F1
CG31646	proximal	CG31646	FBgn0051646		2L	5658553	25F2
					2L	5658629	25F2	d06359	Df(2L)Exel6013	distal	XP	plus
					2L	5658629	25F2	d06359	Df(2L)Exel6256	proximal	XP	plus
					2L	5658629	25F2	CB-0544-3	Df(2L)ED270	distal
					2L	5658629	25F2	CB-0544-3	Df(2L)ED279	distal
					2L	5658629	25F2	CB-0544-3	Df(2L)ED284	distal
					2L	5658629	25F2	CB-0544-3	Df(2L)ED320	distal
					2L	5658629	25F2	CB-0544-3	Df(2L)ED334	distal											Df(2L)ED334	9343
					2L	5659285	25F2	f02063	Df(2L)Exel8016	proximal	WH	minus
Hsp60C	distal	CG7235	FBgn0031728		2L	5662849	25F2
Hsp60C	proximal	CG7235	FBgn0031728		2L	5670842	25F2
CG12511	distal	CG12511	FBgn0031729		2L	5678785	25F2
CG12511	proximal	CG12511	FBgn0031729		2L	5679150	25F2
CG7236	distal	CG7236	FBgn0031730		2L	5708449	25F3
CG7236	proximal	CG7236	FBgn0031730		2L	5713553	25F3
CG14007	distal	CG14007	FBgn0031731		2L	5715491	25F3
					2L	5716224	25F3	f07713	Df(2L)BSC169	proximal
CG14007	proximal	CG14007	FBgn0031731		2L	5716650	25F3
CG34011	distal	CG34011	FBgn0054011		2L	5716819	25F3
CG34011	proximal	CG34011	FBgn0054011		2L	5718067	25F3
CG11149	distal	CG11149	FBgn0031732		2L	5718121	25F3
CG11149	proximal	CG11149	FBgn0031732		2L	5720896	25F3
sip1	distal	CG7238	FBgn0024191		2L	5721059	25F3
sip1	proximal	CG7238	FBgn0024191		2L	5723791	25F3
CG11030	distal	CG11030	FBgn0031736		2L	5724658	25F3
CG14006	distal	CG14006	FBgn0031733		2L	5727463	25F4
CG14006	proximal	CG14006	FBgn0031733		2L	5728811	25F4
CG11147	distal	CG11147	FBgn0031734		2L	5733675	25F4
CG11147	proximal	CG11147	FBgn0031734		2L	5741244	25F4
					2L	5742180	25F4	f07078	Df(2L)BSC168	distal
CG11029	distal	CG11029	FBgn0031735		2L	5746277	25F4
CG11029	proximal	CG11029	FBgn0031735		2L	5747620	25F4
CG11030	proximal	CG11030	FBgn0031736		2L	5759810	25F4
obst-E	distal	CG11142	FBgn0031737		2L	5762674	25F4
obst-E	proximal	CG11142	FBgn0031737		2L	5766141	25F4
CG9171	distal	CG9171	FBgn0031738		2L	5768250	25F4
CG31913	distal	CG31913	FBgn0051913		2L	5784031	25F4
CG31913	proximal	CG31913	FBgn0051913		2L	5784893	25F4
					2L	5800196	25F5	5-HA-1420	Df(2L)ED270	proximal
CG9171	proximal	CG9171	FBgn0031738		2L	5800204	25F5
CG14005	distal	CG14005	FBgn0031739		2L	5800517	25F5
					2L	5801918	25F5	5-SZ-4117	Df(2L)ED347	distal
					2L	5801930	25F5	CB-0764-3	Df(2L)ED280	distal
					2L	5801930	25F5	CB-0764-3	Df(2L)ED285	distal
					2L	5801930	25F5	CB-0764-3	Df(2L)ED292	distal
CG14005	proximal	CG14005	FBgn0031739		2L	5801969	25F5
CG7239	distal	CG7239	FBgn0031740		2L	5802255	25F5
CG7239	proximal	CG7239	FBgn0031740		2L	5804030	25F5
					2L	5805324	25F5	d07408	Df(2L)Exel6013	proximal	XP	plus
					2L	5805324	25F5	d07408	Df(2L)Exel6014	distal	XP	plus
CG11034	distal	CG11034	FBgn0031741		2L	5805479	25F5
CG11034	proximal	CG11034	FBgn0031741		2L	5808858	25F5
CG31644	distal	CG31644	FBgn0051644		2L	5817892	25F5
CG31644	proximal	CG31644	FBgn0051644		2L	5818393	25F5
CG34381	distal	CG34381	FBgn0085410		2L	5824842	25F5
CG34381	proximal	CG34381	FBgn0085410		2L	5856757	26A1
CG8965	distal	CG8965	FBgn0031745		2L	5859762	26A1
CG8965	proximal	CG8965	FBgn0031745		2L	5879481	26A1
Sfp26Ac	distal	CG42469	FBgn0259959		2L	5884351	26A1
Sfp26Ac	proximal	CG42469	FBgn0259959		2L	5884774	26A1
CG9029	distal	CG9029	FBgn0031746		2L	5886020	26A1
CG9029	proximal	CG9029	FBgn0031746		2L	5886616	26A1
Acp26Ab	distal	CG9024	FBgn0002856		2L	5892298	26A1
Acp26Ab	proximal	CG9024	FBgn0002856		2L	5892862	26A1
Acp26Aa	distal	CG8982	FBgn0002855		2L	5892883	26A1
Acp26Aa	proximal	CG8982	FBgn0002855		2L	5893896	26A1
					2L	5898291	26A1	e00108	Df(2L)Exel7024	distal	RB	minus
CG9021	distal	CG9021	FBgn0031747		2L	5903359	26A1
CG9021	proximal	CG9021	FBgn0031747		2L	5904674	26A1
bchs	distal	CG14001	FBgn0043362		2L	5907180	26A1
					2L	5907456	26A1	5-SZ-3543	Df(2L)ED279	proximal
					2L	5907456	26A1	5-SZ-3543	Df(2L)ED280	proximal
CG14000	distal	CG14000	FBgn0031749		2L	5908906	26A1
CG14000	proximal	CG14000	FBgn0031749		2L	5910289	26A1
bchs	proximal	CG14001	FBgn0043362		2L	5921242	26A1
CG9016	distal	CG9016	FBgn0031751		2L	5922904	26A1
CG9016	proximal	CG9016	FBgn0031751		2L	5923646	26A1
					2L	5923740	26A1	d08241	Df(2L)BSC183	distal
dsf	distal	CG9019	FBgn0015381		2L	5925937	26A1
dsf	proximal	CG9019	FBgn0015381		2L	5938767	26A2
Gpdh	distal	CG9042	FBgn0001128		2L	5943682	26A3
					2L	5943962	26A3	5-HA-1725	Df(2L)ED284	proximal
					2L	5943962	26A3	5-HA-1725	Df(2L)ED285	proximal
					2L	5944021	26A3	f02250	Df(2L)BSC353	distal
					2L	5944680	26A3	d02683	Df(2L)Exel6014	proximal	XP	plus
Gpdh	proximal	CG9042	FBgn0001128		2L	5949092	26A3
CG9044	distal	CG9044	FBgn0031752		2L	5949484	26A3
CG9044	proximal	CG9044	FBgn0031752		2L	5955238	26A3
CG13999	distal	CG13999	FBgn0031753		2L	5955310	26A3
CG13999	proximal	CG13999	FBgn0031753		2L	5956450	26A3
CG13998	distal	CG13998	FBgn0040949		2L	5956512	26A3
CG13998	proximal	CG13998	FBgn0040949		2L	5956805	26A3
Vm26Ab	distal	CG9046	FBgn0003980		2L	5957004	26A3
Vm26Ab	proximal	CG9046	FBgn0003980		2L	5957628	26A3
Fcp26Ac	distal	CG13997	FBgn0086266		2L	5958046	26A3
Fcp26Ac	proximal	CG13997	FBgn0086266		2L	5958591	26A3
Vm26Aa	distal	CG9048	FBgn0003979		2L	5959700	26A3
Vm26Aa	proximal	CG9048	FBgn0003979		2L	5960340	26A3
Fcp26Aa	distal	CG9050	FBgn0086265		2L	5963087	26A4
Fcp26Aa	proximal	CG9050	FBgn0086265		2L	5964322	26A4
CG13992	distal	CG13992	FBgn0031756		2L	5965519	26A4
CG13992	proximal	CG13992	FBgn0031756		2L	5967498	26A4
Ucp4C	distal	CG9064	FBgn0031757		2L	5968597	26A4
Ucp4C	proximal	CG9064	FBgn0031757		2L	5969761	26A5
					2L	5969834	26A5	e03988	Df(2L)BSC183	proximal
Ucp4B	distal	CG18340	FBgn0031758		2L	5969883	26A5
Ucp4B	proximal	CG18340	FBgn0031758		2L	5970984	26A5
chic	distal	CG9553	FBgn0000308		2L	5972900	26A5
					2L	5980153	26A9	d11344	Df(2L)Exel7024	proximal	XP	minus
					2L	5980184	26B1	d06368	Df(2L)BSC184	distal
					2L	5980272	26B1	5-HA-1711	Df(2L)ED299	distal
					2L	5980272	26B1	5-HA-1711	Df(2L)ED354	distal
					2L	5980272	26B1	5-HA-1711	Df(2L)ED385	distal											Df(2L)ED385	9341
					2L	5981009	26B2	5-HA-1239	Df(2L)ED292	proximal
chic	proximal	CG9553	FBgn0000308		2L	5981025	26B2
eIF-4a	distal	CG9075	FBgn0001942		2L	5981759	26B2
					2L	5982466	26B2	CB-0707-3	Df(2L)ED299	proximal
					2L	5983228	26B2	d06487	Df(2L)BSC168	proximal
eIF-4a	proximal	CG9075	FBgn0001942		2L	5985572	26B2
ifc	distal	CG9078	FBgn0001941		2L	5986324	26B2
ifc	proximal	CG9078	FBgn0001941		2L	5988858	26B2
lid	distal	CG9088	FBgn0031759		2L	5990441	26B2
lid	proximal	CG9088	FBgn0031759		2L	5999483	26B2
					2L	5999643	26B2	5-SZ-3628	Df(2L)ED320	proximal
					2L	5999667	26B2	5-HA-1136	Df(2L)ED334	proximal
					2L	6000124	26B2	5-SZ-3985	Df(2L)ED343	distal
					2L	6000124	26B2	5-SZ-3985	Df(2L)ED353	distal
					2L	6000124	26B2	5-SZ-3985	Df(2L)ED384	distal
Tsp26A	distal	CG9093	FBgn0031760		2L	6000231	26B2
Gal	distal	CG9092	FBgn0001089		2L	6003574	26B2
Tsp26A	proximal	CG9093	FBgn0031760		2L	6003740	26B2
Gal	proximal	CG9092	FBgn0001089		2L	6006791	26B2
CG9098	distal	CG9098	FBgn0031762		2L	6007364	26B2
CG9098	proximal	CG9098	FBgn0031762		2L	6012338	26B2
H2.0	distal	CG11607	FBgn0001170		2L	6013057	26B2
H2.0	proximal	CG11607	FBgn0001170		2L	6019398	26B3
CG13996	distal	CG13996	FBgn0031763		2L	6020850	26B3
CG13996	proximal	CG13996	FBgn0031763		2L	6021672	26B3
CG9107	distal	CG9107	FBgn0031764		2L	6023370	26B3
CG9107	proximal	CG9107	FBgn0031764		2L	6024535	26B3
CG9109	distal	CG9109	FBgn0031765		2L	6025870	26B3
CG9109	proximal	CG9109	FBgn0031765		2L	6034423	26B3
mtm	distal	CG9115	FBgn0025742		2L	6034795	26B3
mtm	proximal	CG9115	FBgn0025742		2L	6036920	26B3
CG9117	distal	CG9117	FBgn0031766		2L	6036990	26B3
CG9117	proximal	CG9117	FBgn0031766		2L	6037902	26B3
CG31643	distal	CG31643	FBgn0051643		2L	6038161	26B3
ade2	distal	CG9127	FBgn0000052		2L	6041178	26B3
CG31643	proximal	CG31643	FBgn0051643		2L	6041283	26B3
					2L	6045927	26B3	d06349	Df(2L)BSC353	proximal
ade2	proximal	CG9127	FBgn0000052		2L	6045970	26B3
slmo	distal	CG9131	FBgn0029161		2L	6046646	26B3
CG34179	distal	CG34179	FBgn0085208		2L	6046650	26B3
CG12393	distal	CG12393	FBgn0031768		2L	6047999	26B3
CG34179	proximal	CG34179	FBgn0085208		2L	6048702	26B3
slmo	proximal	CG9131	FBgn0029161		2L	6048702	26B3
CG12393	proximal	CG12393	FBgn0031768		2L	6050474	26B3
CG9135	distal	CG9135	FBgn0031769		2L	6050829	26B3
					2L	6051064	26B3	f03307	Df(2L)BSC184	proximal
CG9135	proximal	CG9135	FBgn0031769		2L	6053498	26B3
CG13995	distal	CG13995	FBgn0031770		2L	6054307	26B3
CG13995	proximal	CG13995	FBgn0031770		2L	6060169	26B4
CG34180	distal	CG34180	FBgn0085209		2L	6060510	26B4
CG9140	distal	CG9140	FBgn0031771		2L	6060835	26B4
CG34180	proximal	CG34180	FBgn0085209		2L	6060940	26B4
CG9140	proximal	CG9140	FBgn0031771		2L	6062757	26B4
CG13994	distal	CG13994	FBgn0031772		2L	6063018	26B4
CG9144	distal	CG9144	FBgn0031773		2L	6063562	26B4
CG13994	proximal	CG13994	FBgn0031772		2L	6063676	26B4
CG9144	proximal	CG9144	FBgn0031773		2L	6065949	26B4
CG9147	distal	CG9147	FBgn0031774		2L	6066186	26B4
CG9147	proximal	CG9147	FBgn0031774		2L	6067628	26B4
CG9150	distal	CG9150	FBgn0031775		2L	6067839	26B4
CG9150	proximal	CG9150	FBgn0031775		2L	6068579	26B4
CG13993	distal	CG13993	FBgn0031776		2L	6069103	26B4
CG9154	distal	CG9154	FBgn0031777		2L	6069782	26B4
CG13993	proximal	CG13993	FBgn0031776		2L	6069840	26B4
CG9154	proximal	CG9154	FBgn0031777		2L	6070615	26B4
Kr-h2	distal	CG9159	FBgn0028419		2L	6070989	26B4
Kr-h2	proximal	CG9159	FBgn0028419		2L	6073962	26B4
CG9162	distal	CG9162	FBgn0031778		2L	6078453	26B4
					2L	6079298	26B4	d03190	Df(2L)BSC239	distal
CG9162	proximal	CG9162	FBgn0031778		2L	6079737	26B4
Kr-h1	distal	CG18783	FBgn0028420		2L	6081808	26B5
					2L	6082374	26B5	CB-5786-3	Df(2L)ED343	proximal
					2L	6082374	26B5	CB-5786-3	Df(2L)ED347	proximal
					2L	6083233	26B5	CB-0109-3	Df(2L)ED353	proximal
					2L	6083233	26B5	CB-0109-3	Df(2L)ED354	proximal
					2L	6088361	26B5	d00043	Df(2L)Exel6015	distal	XP	plus
Kr-h1	proximal	CG18783	FBgn0028420		2L	6096498	26B5
CG9175	distal	CG9175	FBgn0031779		2L	6096695	26B5
CG9175	proximal	CG9175	FBgn0031779		2L	6098964	26B5
stai	distal	CG31641	FBgn0051641		2L	6100378	26B5
CG31642	distal	CG31642	FBgn0051642		2L	6118512	26B7
CG31642	proximal	CG31642	FBgn0051642		2L	6120525	26B7
stai	proximal	CG31641	FBgn0051641		2L	6123905	26B7
Arc-p20	distal	CG5972	FBgn0031781		2L	6125138	26B7
CG9226	distal	CG9226	FBgn0031782		2L	6125879	26B7
Arc-p20	proximal	CG5972	FBgn0031781		2L	6125913	26B7
					2L	6127717	26B7	f01456	Df(2L)BSC185	distal
					2L	6127717	26B7	f01456	Df(2L)BSC296	distal
CG9226	proximal	CG9226	FBgn0031782		2L	6127762	26B7
tectonic	distal	CG9227	FBgn0031783		2L	6127866	26B7
tectonic	proximal	CG9227	FBgn0031783		2L	6130659	26B8
CG9222	distal	CG9222	FBgn0031784		2L	6131023	26B8
CG9222	proximal	CG9222	FBgn0031784		2L	6132484	26B8
CG13991	distal	CG13991	FBgn0031785		2L	6139461	26B8
CG13991	proximal	CG13991	FBgn0031785		2L	6145011	26B8
Muc26B	distal	CG13990	FBgn0040950		2L	6151971	26B8
Muc26B	proximal	CG13990	FBgn0040950		2L	6153701	26B8
CG31639	distal	CG31639	FBgn0051639		2L	6153840	26B8
CG31639	proximal	CG31639	FBgn0051639		2L	6155088	26B9
CG13989	distal	CG13989	FBgn0031786		2L	6160444	26B9
CG13989	proximal	CG13989	FBgn0031786		2L	6161082	26B9
CG34380	distal	CG34380	FBgn0085409		2L	6190471	26B10
					2L	6197305	26B11	f05536	Df(2L)BSC239	proximal
CG34380	proximal	CG34380	FBgn0085409		2L	6209477	26B11
Ugt37b1	distal	CG9481	FBgn0026755		2L	6225050	26B11
[truncated: 30,470 more rows]
