# Supplementary material for: The generation of chromosomal deletions to provide extensive coverage and subdivision of the Drosophila melanogaster genome
Source: Genome Biol. 2012 Mar 22;13(3):R21. doi: 10.1186/gb-2012-13-3-r21 (PMC3439972; doi:10.1186/gb-2012-13-3-r21)
Supplement: Additional file 3 — Haploinsufficient genes with viability and fertility effects. This table gives details of the mapping and identification of haplolethal and haplosterile genes in D. melanogaster, including cytological locations, hemizygous phenotypes, deletions removing the genes, deletions most closely flanking the genes and the number of closely linked genes sharing the same deletion breakpoint interval. [file gb-2012-13-3-r21-S3.XLSX]

## Sheet: Sheet1
Additional file 3. Haploinsufficient genes with viability and fertility effects
Haploinsufficient gene	Locationa	Phenotype	Deletions removing haploinsufficient geneb	Molecularly defined deletions flanking haploinsufficient gene	Number of genes sharing interval between deletion breakpoints with the haploinsufficient gene	Commentsc
RpL36	1B12	Minute	su(s)R194, svr, BA1, su(s)83, scJ4	BSC530 & ED6443	7
RpL35	5A11	Minute	Lies in a gap in deletion coverage	BSC571 & Exel6236	4
RpL7A	6B1	Minute	dx81, G4eLH24iR	Exel6239 & Exel6240	4
RpL17	6C10	Minute	Lies in a gap in deletion coverage	BSC535 & BSC285	6
RpS6	7C2	Minute	hl-a, sn+72d	BSC536 & BSC622	5
RpS28b	8E7	Minute	M38-C5	BSC537 & BSC712	11
Fs(1)10A region	10A4-10	Female sterility	v65b	BSC572 & BSC287	18	Fs(1)10A, also known as Haplo-female sterile (Hfs), was identified by Lefevre (1969) and localized more closely by Zhimulev et al. (1987), but it has not been identified molecularly. Df(1)v-L1 flanks the distal side of Fs(1)10A more closely than Df(1)BSC572 as Df(1)v-L1 fails to complement Hsp60 mutations (Zhimulev et al., 1987). Df(1)v-L1 reduces the number of genes sharing the breakpoint interv…
RpS15Aa	11E11-12	Minute	Exel6245, BSC713, BSC767, BSC766, BSC765, BSC764, C246, N12, ED7173	ED7170 & ED7217	6
Hdl region	12A7-9	Lethality	Lies in a gap in deletion coverage	BSC767 & BSC854	6	Haplodiplolethal (Hdl) was identified by segmental aneuploidy (J. Merriam, personal communication) as a region associated with both male diplolethality and female haplolethality. Venken et al. (2010) and Cook et al. (2010) suggested that the diplolethality and haplolethality map to distinct genes, but neither has been identified molecularly.
RpL37a	13B1	Minute	Lies in a gap in deletion coverage	ED7289 & ED7294	2
eIF-2alpha	14C6	Minute	FDD-0024486, FDD-0369033, FDD-0089480, FDD-0230186, FDD-0024475, FDD-0230908, ED7364	BSC772 & BSC761	2
RpS19a	14F4	Minute	r-D1, FDD-0331226, FDD-0292133, FDD-0024475	BSC760 & BSC582	11	Df(1)rif flanks the proximal side of RpS19a more closely than Df(1)BSC582 as Df(1)rif deletes r (Brown, 1994). Df(1)rif reduces the number of genes sharing the breakpoint interval with RpS19a to at most 7 genes.
RpS5a	15E5-7	Minute	815-6	ED7374 & BSC583	20
wupA region	16F7	Lethality	Lies in a gap in deletion coverage	ED13478 & BSC352	1	Prado et al. (1999) showed that the haplolethality maps within wupA to a 4 kb noncoding interval, which may have long range regulatory functions.
RpS10b	18D3	Minute	ED7494	BSC275 & BSC871	9
RpLP1	21C2	Minute	al, In(2L)EIN50LEIN51R, In(2L)EIN47LEIN30R, In(2L)EIN2LEIN49R	BSC106 & BSC107	4
dpp	22F1-3	Lethality		BSC455 & ED136	15	Evidence for the haplolethality of dpp was summarized in Irish and Gelbart (1987).
RpS21	23B6	Minute	JS31, C144, ED165, ED167, ED183, ED184, ED195, ED196, BSC692	Exel6277 & BSC180	9
RpL40	24E1	Minute	BSC217, BSC218, BSC295, M24C-F, ed-dp, M24F11	BSC165 & BSC250	8	Df(2L)M24-B flanks the proximal side of RpL40 more closely than Df(2L)BSC250 as Df(2L)M24F-B fails to complement tutl mutations (Szidonya and Reuter, 1988). Df(2L)M24F-B reduces the number of genes sharing the breakpoint interval with RpL40 to at most 4 genes.
RpL27A	24F3	Minute	ed-dp, M24F11, M24F-B, dp-h24, ED254	BSC295 & BSC250	7
RpL37A	25C4	Minute	In(2L)EIN12LEIN28R, tkv3, sc19-4	BSC110 & BSC109	0
RpL36A	28D3	Minute	ED522	BSC142 & Exel7034	6
RpS13	29B2	Minute	BSC53	BSC111 & ED611	8
RpL13	30F3	Minute	ED714, ED716	BSC240 & BSC689	1	Df(2L)BSC17 flanks the distal side of RpL13 more closely than Df(2L)BSC240 as Df(2L)BSC17 disrupts Dref (Parks et al., 2004). Df(2L)BSC17 to Df(2L)BSC689 contains only RpL13.
RpL7	31B1	Minute	ED722, ED716, J4	BSC689 & BSC143	3	Df(2L)BSC50 flanks the distal side of RpL7 more closely than Df(2L)BSC689 as Df(2L)BSC50 disrupts Ripalpha (our data). Df(2L)BSC50 reduces the number of genes sharing the breakpoint interval with RpL7 to at most 2 genes.
RpS27A	31E1	Minute	BSC209, BSC453, BSC342, BSC144 J4, J39, J106, ED13205, In(2L)EIN52LEIN53R	BSC208 & ED8142	2
RpL9	32C1	Minute	ED8158, ED8160, ED752, J39	BSC145 & BSC241	1
RpL24	34B10	Minute	BSC159, ED787, ED789, ED790	BSC892 & BSC812	8
RpS26	36F4	Minute	Exel8038, B11, M36F-2, M36F-S5, M36F-S6, ED1183, ED1186, ED1188, ED1196, TW137	BSC256 & BSC149	3	Df(2L)H20 flanks the distal side of RpS26 more closely than Df(2L)BSC256 as Df(2L)H20 breaks within Fas3 proximal to Acp36DE (S. Marygold, personal communication). Df(2L)H20 reduces the number of genes sharing the breakpoint interval with RpS26 to at most 1 gene.
RpL21	40A-B	Minute	TW161	proximal to BSC151	>20	RpL21 lies between Df(2L)BSC151, the most proximal molecularly defined deletion, and centric heterochromatin, where an undefined number of genes exist. Df(2L)lt109 flanks the proximal side of RpL21 and reduces the number of genes sharing the breakpoint interval with RpL21 to at most 8 genes.
RpL5	40B	Minute	lt31, lt64, lt109	proximal to BSC151	>20	RpL5 lies between Df(2L)BSC151, the most proximal molecularly defined deletion, and centric heterochromatin, where an undefined number of genes exist. Df(2L)C' flanks the proximal side of RpL21 and reduces the number of genes sharing the breakpoint interval with RpL5 to at most 15 genes.
RpL38	41C-E	Minute	M41A4, M41A8, M41A10, M41A2, 247	proximal to BSC630	>19	RpL38 lies between Df(2L)BSC630, the most proximal molecularly defined deletion, and centric heterochromatin, where an undefined number of genes exist.
RpL31	45F5	Minute	Lies in a gap in deletion coverage	BSC280 & BSC132	6
RpS11	48E8-9	Minute	Lies in a gap in deletion coverage	BSC699 & BSC425	16
RpS23	50E4	Minute	BSC134, BSC361	Exel7130 & Exel7131	2
RpS15	53C8	Minute	ED2522	BSC550 & Exel7144	6
RpLP2	53C9	Minute	Exel7144, ED3181, ED2522	BSC550 & Exel6064	5
RpL18A	54C3	Minute	Lies in a gap in deletion coverage	BSC355 & Exel7149	12
RpL11	56D7	Minute	Lies in a gap in deletion coverage	BSC135 & BSC782	6
RpS18	56F11	Minute	173, 017, Exel7162, ED3737	BSC883 & BSC701	9	Df(2L)BSC19 flanks the distal side of RpS18 more closely than Df(2L)BSC701 as Df(2L)BSC19 extends proximally to CG10444 (Parks et al., 2004). Df(2L)BSC19 reduces the number of genes sharing the breakpoint interval with RpS18 to at most 8 genes.
RpS16	58F1	Minute	X58-12, X58-8	BSC597 & BSC598	16
RpS24	58F3	Minute	X58-12, X58-8	BSC597 & BSC598	16
RpL23	59B3	Minute	BSC865, BSC863, BSC864	BSC599 & BSC783	6	RpL23 was classified as non-Minute in Marygold et al. (2007), because the the stock purported to contain a deletion of RpL23 (Df(2R)59AD) was contaminated and the three deletions listed here had not yet been isolated.
RpL12	60B7	Minute	Lies in a gap in deletion coverage	BSC136 & BSC356	3	The Minute phenotype associated with deletions of region 60B may result from haploinsufficiency of RpL12, RpL39 or both.
RpL39	60B7	Minute	Lies in a gap in deletion coverage	BSC136 & BSC356	3
RpL19	60E11	Minute	M60E	BSC604 & BSC608	3
RpL23A	62A10	Minute	ED4275	BSC800 & BSC181	12
RpL8	62E7	Minute	Lies in a gap in deletion coverage	BSC116 & BSC119	5	Df(3L)Aprt-32 flanks the proximal side of RpL8 more closely than Df(3L)BSC116 and Df(3L)BSC23 flanks the proximal side more closely than Df(3L)BSC119. The Df(3L)Aprt-32 to Df(3L)BSC23 interval contains only RpL8.
RpL28	63B14	Minute	HR370, M21	BSC672 & ED4293	10
RpL18	65E9	Minute	ED9869, ED9876	BSC224 & BSC117	10	Df(3L)BSC33 flanks the proximal side of RpL18 more closely than Df(3L)BSC117. Df(3L)BSC33 disrupts Cdc27 and reduces the number of genes sharing the breakpoint interval with RpL18 to 9 genes.
RpL14	66D8	Minute	Lies in a gap in deletion coverage	BSC389 & BSC816	12
RpS17	67B5	Minute	AC1	BSC113 & BSC391	7
RpS9	67B11	Minute	AC1, Exel6114, BSC773, BSC391	BSC113 & BSC118	4
Haplolethal region	67D10-E1	Lethality	Lies in a gap in deletion coverage	BSC673 & ED4457	9	This region was identified and mapped to 67CD by Lindsley et al. (1972), but the unnamed haplolethal gene has not been identified molecularly. Df(3L)AC1 may further reduce the size of the haplolethal region.
RpS4	69F6	Minute	VW1	ED4486 & ED4502	19	Df(3L)BSC12 flanks the proximal side of RpS4 more closely than Df(3L)ED4502. Df(3L)BSC12 disrupts Syx13 (Parks et al., 2004) and reduces the number of genes sharing the breakpoint interval with RpS4 to 4 genes.
RpL10	80A	Minute	6133-15	proximal to ED2017	>20	RpL10 lies between Df(3L)ED2017, the most proximal molecularly defined deletion, and centric heterochromatin, where an undefined number of genes exist. RpL10 is flanked proximally by Df(3L)1-16, which fails to complement Snap25 mutations (Rao et al., 2001) and reduces the number of genes sharing the breakpoint interval with RpL10 to at most 17 genes.
RpL15	80F	Minute	K-2, 9-56	proximal to ED2017	>20	RpL15 lies in centric heterochromatin.
RpL35A	83A4	Minute	Lies in a gap in deletion coverage	ED5156 & BSC549	8
RpL13A	83B6-7	Minute	Lies in a gap in deletion coverage	ED5177 & BSC464	9	Df(3L)BSC47 flanks the distal side of RpL13A more closely than Df(3R)BSC464. Df(3R)BSC47 disrupts CG31549 (Parks et al., 2004) and reduces the number of genes sharing the breakpoint interval with RpL13A to 4 genes.
Tpl region	83E1-2	Lethality	Tpl10	BSC464 & BSC681	10	The Triplolethal (Tpl) region contains a cluster Osi genes (Dorer et al., 2003). The Df(3R)BSC464 to Df(3R)BSC681 interval represents the most Osi genes that could be deleted from the proximal and distal sides of the cluster using the available FRT insertions without causing haplolethality. Haplolethality may, however, result from deleting a threshold number of Osi gene copies. The particular Osi…
RpL34b	85D15	Minute	Lies in a gap in deletion coverage.	BSC507 & BSC476	9
RpS29	85E8	Minute	ED5454, ED5438, ED5428, by10, ED5429, BSC526	Exel6264 & Exel6154	5
RpS25	86D8	Minute	M86D, ED5511, ED5518, ED5514, MS32	BSC568 & BSC469	15
Ms(3)88C region	88C9-10	Male sterility	ED10555	ED5644 & ED5664	7	Mapped to the His4r to l(3)L1231 interval by Ryder et al. (2007). Of these four genes, CG7886 is the best candidate, because it shows testis expression.
Su(var)3-9	88E8	Lethality	Lies in a gap in deletion coverage.	BSC750 & BSC741	1	Su(var)3-9 encodes two transcripts: one responsible for variegation suppression and one encoding eIF-2gamma. Disrupting the eIF-2gamma coding region results in haplolethality (Marygold et al., 2007).
Abd-B	89E4-5	Sterility	P115, P9	Exel6270 & BSC748	13	Karch et al. (1985) discussed Abd-B haplosterility.
RpS20	93A1	Minute	BSC43	BSC141 & BSC819	12	The Minute phenotype associated with deletions of region 93A may result from haploinsufficiency of RpS20, RpS30 or both.
RpS30	93A2	Minute	BSC43	BSC141 & BSC819	12
RpS3	94E13	Minute	slo3, ED6115, ED10886, ED6154	BSC619 & BSC137	4
RpS27	96C8	Minute	slo8, XTA1, ED10953, ED10951, FDD-0089346, ER002, FDD-0247625, BSC461, BSC848, FDD-0247627	Exel6201 & BSC852	11
RpL27	96E9-10	Minute	ED6231	BSC321 & BSC140	2
RpL4	98B6	Minute	ED6276	BSC497 & ED6280	7
RpS8	99C4	Minute	Lies in a gap in deletion coverage	BSC547 & BSC620	10
RpL32	99D3	Minute	X3F	BSC620 & BSC502	14
RpS7	99E2	Minute	Lies in a gap in deletion coverage	Exel6214 & BSC503	17
RpL6	100C7	Minute	Lies in a gap in deletion coverage	BSC793 & ED6361	11
RpS3A	101F1	Minute	M101-63a, ED6364	proximal to ED6366	>3	RpS3A lies between Df(4)ED6366, the most proximal molecularly defined deletion, and centric heterochromatin, where an undefined number of genes exist.
a. Chromosomal positions are genome release 5 predicted cytologies, except for the positions of heterochromatic/near-heterochromatic genes (RpL21, RpL5, RpL38, Qm/RpL10 and RpL15) which are estimated from published data.
b. Deletions in bold are not maintain as simple heterozygous stocks, i.e. they are associated with significant haplolethality or haplosterility. The list of deletions removing haploinsufficient genes is not exhaustive.
c. Extensive comments on Minute genes may be found in Additional Data File 4 of Marygold et al. (2007), "The ribosomal protein genes and Minute loci of Drosophila melanogaster", Genome Biology 8(10): R216.
References cited
Brown, N. H., 1994 Null mutations in the alpha PS2 and beta PS integrin subunit genes have distinct phenotypes. Development 120: 1221-1231.
Cook, R. K., M. E. Deal, J. A. Deal, R. D. Garton, C. A. Brown et al., 2010 A new resource for characterizing X-linked genes in Drosophila melanogaster: systematic coverage and subdivision of the X chromosome with nested, Y-linked duplications. Genetics 186: 1095-1109.
Dorer, D. R., J. A. Rudnick, E. N. Moriyama and A. C. Christensen, 2003 A family of genes clustered at the Triplo-lethal locus of Drosophila melanogaster has an unusual evolutionary history and significant synteny with Anopheles gambiae. Genetics 165: 613-621.
Irish, V. F., and W. M. Gelbart, 1987 The decapentaplegic gene is required for dorsal-ventral patterning of the Drosophila embryo. Genes & Development 1: 868-879.
Karch, F., B. Weiffenbach, M. Peifer, W. Bender, I. Duncan et al., 1985 The abdominal region of the bithorax complex. Cell 43: 81-96.
Lefevre, G., Jr., 1969 The eccentricity of vermilion deficiencies in Drosophila melanogaster. Genetics 63: 589-600.
Lindsley, D. L., L. Sandler, B. S. Baker, A. T. Carpenter, R. E. Denell et al., 1972 Segmental aneuploidy and the genetic gross structure of the Drosophila genome. Genetics 71: 157-184.
Marygold, S. J., J. Roote, G. Reuter, A. Lambertsson, M. Ashburner et al., 2007 The ribosomal protein genes and Minute loci of Drosophila melanogaster. Genome Biology 8: R216.
Parks, A. L., K. R. Cook, M. Belvin, N. A. Dompe, R. Fawcett et al., 2004 Systematic generation of high-resolution deletion coverage of the Drosophila melanogaster genome. Nature Genetics 36: 288-292.
Prado, A., I. Canal and A. Ferrus, 1999 The haplolethal region at the 16F gene cluster of Drosophila melanogaster: structure and function. Genetics 151: 163-175.
Rao, S. S., B. A. Stewart, P. K. Rivlin, I. Vilinsky, B. O. Watson et al., 2001 Two distinct effects on neurotransmission in a temperature-sensitive SNAP-25 mutant. EMBO J 20: 6761-6771.
Ryder, E., M. Ashburner, R. Bautista-Llacer, J. Drummond, J. Webster et al., 2007 The DrosDel deletion collection: a Drosophila genomewide chromosomal deficiency resource. Genetics 177: 615-629.
Szidonya, J., and G. Reuter, 1988 Cytogenetic analysis of the echinoid (ed), dumpy (dp) and clot (cl) region in Drosophila melanogaster. Genetics research 51: 197-208.
Venken, K. J. T., E. Popodi, S. L. Holtzman, K. L. Schulze, S. Park et al., 2010 A molecularly defined duplication set for the X chromosome of Drosophila melanogaster. Genetics 186: 1111-1125.
Zhimulev, I. F., G. V. Pokholkova, A. B. Bgatov, G. H. Umbetova, I. V. Solov'eva et al., 1987 Fine cytogenetical analysis of the band 10A1-2 and the adjoining regions in the Drosophila melanogaster X-chromosome. Biologisches Zentralblatt 106: 699-720.
