# Supplementary material for: The generation of chromosomal deletions to provide extensive coverage and subdivision of the Drosophila melanogaster genome
Source: Genome Biol. 2012 Mar 22;13(3):R21. doi: 10.1186/gb-2012-13-3-r21 (PMC3439972; doi:10.1186/gb-2012-13-3-r21)
Supplement: Additional file 4 — Bloomington Drosophila Stock Center Deficiency Kit stocks. This file lists the component deletions in the BDSC Deficiency Kit with their breakpoints and stock information. [file gb-2012-13-3-r21-S4.XLSX]

## Sheet: Sheet1
Additional file 4. Bloomington Drosophila Stock Center Deficiency Kit stocks
Deletion	Chromosome arm	Cytological breakpoints	Release 5 genomic coordinates of breakpoints	Bloomington stock number	Stock genotype
Df(1)BSC843	X	1A1;1A3	X:149001--149310;228718	27887	Df(1)BSC843, w[1118]/Binsinscy
Df(1)svr	X	1A1;1B9--10	Not molecularly characterized	901	Df(1)svr, N[spl-1] ras[2] fw[1]/Dp(1;Y)y[2]67g19.1/C(1)DX, y[1] f[1]
Df(1)BSC530	X	1A5;1B12	X:258383;517511--517610	25058	Df(1)BSC530 w[1118]/Binsinscy
Df(1)ED6443	X	1B14;1E1	X:550056;920740	9053	Df(1)ED6443, P{w[+mW.Scer\FRT.hs3]=3'.RS5+3.3'}ED6443 w[1118]/FM7h
Df(1)BSC534	X	1D1;2A3	X:735138;1347763	25062	Df(1)BSC534 w[1118]/Binsinscy
Df(1)sc-J4	X	1Lt;3A3	Not molecularly characterized	1546	Df(1)sc-J4, sc[J4]/C(1)DX, y[1] f[1]; Dp(1;f)z9, y[+]
Df(1)Exel6255	X	20A1;20C1	X:21390230;21919501	7723	Df(1)Exel6255, w[1118] P{w[+mC]=XP-U}Exel6255/FM7c
Df(1)BSC824	X	20C1;20F3	X:21941920;22381239	27585	Df(1)BSC824, w[1118]/Binsinscy
Df(1)BSC719	X	2A3;2B13	X:1347763;1759742	26571	Df(1)BSC719, P+PBac{w[+mC]=XP3.WH3}BSC719 w[1118]/Binsinscy
Df(1)ED6565	X	2B14;2F5	X:1788145;2211664	9299	Df(1)ED6565, P{w[+mW.Scer\FRT.hs3]=3'.RS5+3.3'}ED6565 w[1118]/FM7h
Df(1)BSC717	X	2F2;3A4	X:2145613;2439696	26569	Df(1)BSC717, P+PBac{w[+mC]=XP3.RB5}BSC717 w[1118]/Binsinscy
Df(1)ED411	X	3A3;3A8	X:2363892;2536719	8031	Df(1)ED411, P{w[+mW.Scer\FRT.hs3]=3'.RS5+3.3'}ED411 w[1118]/FM7j, B[1]
Df(1)ED6584	X	3A8;3B1	X:2530246;2579468	9348	Df(1)ED6584, P{w[+mW.Scer\FRT.hs3]=3'.RS5+3.3'}ED6584 w[1118]/FM7h
Df(1)ED6630	X	3B1;3C5	X:2579573;2930943	8948	Df(1)ED6630, P{w[+mW.Scer\FRT.hs3]=3'.RS5+3.3'}ED6630 w[1118]/FM7h
Df(1)BSC834	X	3C11;3F3	X:3182989;3739760	27886	Df(1)BSC834, w[1118]/Binsinscy
Df(1)BSC531	X	3C3;3E2	X:2807716--2807815;3566715	25059	Df(1)BSC531, w[1118]/Binsinscy
Df(1)ED6712	X	3D3;3F1	X:3326568;3683648	9169	Df(1)ED6712, w[1118] P{w[+mW.Scer\FRT.hs3]=3'.RS5+3.3'}ED6712/FM7h
Df(1)ED6716	X	3F3;4B4	X:3693229;4098617	24145	Df(1)ED6716, w[1118] P{w[+mW.Scer\FRT.hs3]=3'.RS5+3.3'}ED6716/FM7h
Df(1)BSC580	X	4A5;4C13	X:3995265--3995646;4582113	25414	w[1118] Df(1)BSC580/Binsinscy
Df(1)ED6727	X	4B6;4D5	X:4219207;4805094	8956	Df(1)ED6727, w[1118] P{w[+mW.Scer\FRT.hs3]=3'.RS5+3.3'}ED6727/FM7h
Df(1)JC70	X	4C15--16;5A1--2	Not molecularly characterized	944	Df(1)JC70/FM7c, sn[+]
Df(1)Exel6234	X	4F10;5A2	X:5322576;5410644	7708	Df(1)Exel6234, w[1118] P{w[+mC]=XP-U}Exel6234/FM7c
Df(1)BSC533	X	4F4;4F10	X:5176614--5176617;5322576	25061	Df(1)BSC533, w[1118]/Binsinscy
Df(1)ED6802	X	5A12;5D1	X:5574013;5859913	8949	Df(1)ED6802, w[1118] P{w[+mW.Scer\FRT.hs3]=3'.RS5+3.3'}ED6802/FM7h
Df(1)Exel6235	X	5A2;5A6	X:5410644;5487999	7709	Df(1)Exel6235, w[1118] P{w[+mC]=XP-U}Exel6235/FM7c
Df(1)BSC571	X	5A4;5A10	X:5439592;5556820	25114	Df(1)BSC571, w[1118]/Binsinscy
Df(1)dx81	X	5C3--10;6C3--12	Not molecularly characterized	5281	Df(1)dx81, w[*]/Dp(1;Y)dx[+]1/C(1)M5
Df(1)ED6829	X	5C7;5F3	X:5796009;6247128	8947	Df(1)ED6829, w[1118] P{w[+mW.Scer\FRT.hs3]=3'.RS5+3.3'}ED6829/FM7h
Df(1)Exel6239	X	5F2;6B1--2	X:6238366;6410985--6432046	7713	Df(1)Exel6239, w[1118] P{w[+mC]=XP-U}Exel6239/FM7c
Df(1)Exel6240	X	6B2;6C4	X:6437996;6563890--6563891	7714	Df(1)Exel6240, w[1118] P{w[+mC]=XP-U}Exel6240/FM7c
Df(1)BSC351	X	6C11;6D7	X:6642420--6642436;6754786	24375	Df(1)BSC351, w[1118]/Binsinscy
Df(1)BSC535	X	6C2;6C8	X:6519483;6601052	25063	Df(1)BSC535, w[1118]/Binsinscy
Df(1)BSC882	X	6D3;6E4	X:6718207;6909441	30587	Df(1)BSC882, w[1118] P+PBac{w[+mC]=XP3.WH3}BSC882/FM7h/Dp(2;Y)G, P{w[+mC]=hs-hid}Y
Df(1)Sxl-bt	X	6E2;7A6	Not molecularly characterized	3196	Df(1)Sxl-bt, y[1]/Binsinscy
Df(1)BSC867	X	6E4;6F1	X:6875892;6935548	29990	Df(1)BSC867, w[1118]/FM7h/Dp(2;Y)G, P{w[+mC]=hs-hid}Y
Df(1)ED6906	X	7A3;7B2	X:7089117;7299839	8955	Df(1)ED6906, w[1118] P{w[+mW.Scer\FRT.hs3]=3'.RS5+3.3'}ED6906/FM7h
Df(1)BSC536	X	7B2;7C1	X:7232686;7785646	25064	Df(1)BSC536, w[1118]/Binsinscy
Df(1)hl-a	X	7B7;7E2	Not molecularly characterized	6698	Df(1)hl-a, w[1] cv[1] B[1]/C(1)DX, y[1] f[1]; Dp(1;2)sn[+]72d/Dp(?;2)bw[D], bw[D]
Df(1)BSC622	X	7C2;7D1	X:7802580;7850011	25697	Df(1)BSC622, w[1118]/Binsinscy
Df(1)C128	X	7D1;7D5--6	Not molecularly characterized	949	Df(1)C128/FM6
Df(1)BSC866	X	7D5;7D16	X:7981026;8051355	29989	Df(1)BSC866, w[1118]/Binsinscy
Df(1)BSC662	X	7D6;7F1	X:8010281;8383646	26514	Df(1)BSC662, w[1118]/Binsinscy
Df(1)BSC825	X	7E1;8C4	X:8165447;8932262	27586	Df(1)BSC825, w[1118]/Binsinscy
Df(3R)BSC887	X	89B6;89B16	3R:11983756;12268648	30592	w[1118]; Df(3R)BSC887/TM6C, Sb[1] cu[1]
Df(1)M38-C5	X	8B;8E	Not molecularly characterized	5706	Df(1)M38-C5, y[M38-C5]/M6
Df(1)ED6957	X	8B6;8C13	X:8785828;9029070	8033	Df(1)ED6957, w[1118] P{w[+mW.Scer\FRT.hs3]=3'.RS5+3.3'}ED6957/FM7j, B[1]
Df(1)BSC537	X	8C4;8E4	X:8975033;9394287	25065	Df(1)BSC537, w[1118]/Binsinscy
Df(1)BSC712	X	8F1;9B1	X:9500628;9980459	26564	Df(1)BSC712, w[1118] P+PBac{w[+mC]=XP3.RB5}BSC712/Binsinscy
Df(1)ED7005	X	9B1;9D3	X:9965955;10479464	9153	Df(1)ED7005, w[1118] P{w[+mW.Scer\FRT.hs3]=3'.RS5+3.3'}ED7005/FM7h
Df(1)BSC755	X	9C4;9F5	X:10349012;10742506	26853	Df(1)BSC755, w[1118]/Binsinscy
Df(1)BSC540	X	9E8;10A3	X:10666578;10959043	25068	Df(1)BSC540, w[1118]/Binsinscy
Df(1)v-L1	X	9F13;10A5	Not molecularly characterized	6219	Df(1)v-L1, y[2] ec[1] cv[1] ct[1] m[1] f[1]/FM6
Df(1)BSC572	X	9F8;10A3	X:10784973;10986286	25391	Df(1)BSC572, w[1118]/Binsinscy
Df(1)v65b	X	10A1;11A7-8	Not molecularly characterized	930	Tp(1;2)v[+]65b, lz[50e] v[+65b]/C(1)DX, y[1] w[1] f[1]
Df(1)BSC287	X	10A10;10B11	X:11076154;11320274	23672	Df(1)BSC287, w[1118]/Binsinscy
Df(1)BSC722	X	10B3;10E1	X:11244499;11648284	26574	Df(1)BSC722, w[1118] P+PBac{w[+mC]=XP3.RB5}BSC722/Binsinscy
Df(1)ED7147	X	10D6;11A1	X:11608416;11898833	9171	Df(1)ED7147, w[1118] P{w[+mW.Scer\FRT.hs3]=3'.RS5+3.3'}ED7147/FM7h
Df(1)ED7161	X	11A1;11B14	X:11901120;12644899	9217	Df(1)ED7161, w[1118] P{w[+mW.Scer\FRT.hs3]=3'.RS5+3.3'}ED7161/FM7h
Df(1)ED7170	X	11B15;11E8	X:12646635;13171359	8898	Df(1)ED7170, P{w[+mW.Scer\FRT.hs3]=3'.RS5+3.3'}ED7170, w[1118]/FM7h
Df(1)BSC767	X	11E8;12A7	X:13172843;13485587	26864	Df(1)BSC767, w[1118]/Binsinscy
Df(1)ED7217	X	12A9;12C6	X:13536116;13716354	8952	Df(1)ED7217, w[1118] P{w[+mW.Scer\FRT.hs3]=3'.RS5+3.3'}ED7217/FM7h
Df(1)ED7225	X	12C4;12E8	X:13678439;14216239	24146	w[1118] Df(1)ED7225, P{w[+mW.Scer\FRT.hs3]=3'.RS5+3.3'}ED7225/FM7h
Df(1)ED7229	X	12E5;12F2	X:14116267;14547977	9352	Df(1)ED7229, w[1118] P{w[+mW.Scer\FRT.hs3]=3'.RS5+3.3'}ED7229/FM7h
Df(1)ED7261	X	12F2;12F5	X:14547842;14733445	9218	Df(1)ED7261, w[1118] P{w[+mW.Scer\FRT.hs3]=3'.RS5+3.3'}ED7261/FM7h
Df(1)BSC310	X	12F5;13A10	X:14736446;14983589	24336	Df(1)BSC310, w[1118]/Binsinscy
Df(1)ED7289	X	13A5;13A12	X:14918810;15019783	29732	Df(1)ED7289, w[1118] P{w[+mW.Scer\FRT.hs3]=3'.RS5+3.3'}ED7289/FM7h
Df(1)ED7294	X	13B1;13C3	X:15069448;15344331	8035	Df(1)ED7294, w[1118] P{w[+mW.Scer\FRT.hs3]=3'.RS5+3.3'}ED7294/FM7j, B[1]
Df(1)ED7331	X	13C3;13F1	X:15344288;15707556	9219	Df(1)ED7331, w[1118] P{w[+mW.Scer\FRT.hs3]=3'.RS5+3.3'}ED7331/FM7h
Df(1)BSC714	X	13E14;14A8	X:15652384;15980061	26566	Df(1)BSC714, w[1118] P+PBac{w[+mC]=XP3.WH3}BSC714/Binsinscy
Df(1)BSC758	X	14A6;14C1	X:15899293;16261145	26855	Df(1)BSC758, w[1118] P+PBac{w[+mC]=XP3.WH3}BSC758/Binsinscy
Df(1)BSC772	X	14B9;14C4	X:16197009;16317138	26869	Df(1)BSC772, w[1118] P+PBac{w[+mC]=XP3.RB5}BSC772/Binsinscy
Df(1)FDD-0024486	X	14C4;14D1	X:16317138;16357189	23295	Df(1)FDD-0024486, w[1118]/FM7c
Df(1)BSC761	X	14D1;14F1	X:16357189;16487738	26858	Df(1)BSC761, w[1118] P+PBac{w[+mC]=XP3.WH3}BSC761/Binsinscy
Df(1)BSC760	X	14E1;14F2	X:16420365;16526135	26857	Df(1)BSC760, w[1118] P+PBac{w[+mC]=XP3.WH3}BSC760/Binsinscy
Df(1)FDD-0331226	X	14F2;15A11	X:16526135;16730272	27405	Df(1)FDD-0331226, w[1118]; Dp(1;4)r[+]/+
Df(1)BSC582	X	15A1;15E2	X:16574754;16985866	25416	w[1118] Df(1)BSC582/Binsinscy
Df(1)ED7374	X	15A1;15E3	X:16589220;17001665	8954	Df(1)ED7374, w[1118] P{w[+mW.Scer\FRT.hs3]=3'.RS5+3.3'}ED7374/FM7h
Df(1)rif	X	15A1--2;15A4--5	Not molecularly characterized	1158	Df(1)rif, y[1] v[1] f[1]/C(1)DX, y[1] w[1] f[1]; Dp(1;4)r[+]/+
Df(1)815-6	X	15E1-2;15E6-7	Not molecularly characterized	33829	Df(1)815-6, y[1] cv[1] v[1] f[1]/FM7c/Dp(1;Y)y[+]; Dp(1;4)rK20, f[+]/+
Df(1)BSC583	X	15F1;16B10	X:17056914;17525354	25417	w[1118] Df(1)BSC583/Binsinscy
Df(1)BSC643	X	15F9;16F1	X:17185780;17801269	25733	Df(1)BSC643/Binsinscy
Df(1)BSC405	X	16D5;16F6	X:17724792--17724879;17986865	24429	Df(1)BSC405, w[1118]/Binsinscy
Df(1)ED13478	X	16F6;16F7	X:17979439;17996044	29733	Df(1)ED13478, w[1118] P{w[+mW.Scer\FRT.hs3]=3'.RS5+3.3'}ED13478/FM7h
Df(1)BSC352	X	16F7;17A8	X:18011500;18268918	24376	Df(1)BSC352, w[1118]/Binsinscy
Df(1)BSC716	X	17A3;17D6	X:18137765;18694300	26568	Df(1)BSC716, w[1118] P+PBac{w[+mC]=XP3.WH3}BSC716/Binsinscy
Df(1)ED7424	X	17D1;18C1	X:18551286;19192806	9350	Df(1)ED7424, w[1118] P{w[+mW.Scer\FRT.hs3]=3'.RS5+3.3'}ED7424/FM7h
Df(1)Exel7468	X	18B7;18C8	X:19158545;19403670	7768	Df(1)Exel7468, w[1118]/Binsinscy
Df(1)BSC275	X	18C8;18D3	X:19390722;19474112	23171	Df(1)BSC275, w[1118]/Binsinscy
Df(1)BSC871	X	18D7;18F2	X:19511634;19682746	29994	Df(1)BSC871, w[1118] P+PBac{w[+mC]=XP3.WH3}BSC871/FM7h/Dp(2;Y)G, P{w[+mC]=hs-hid}Y
Df(1)BSC586	X	18F2;19D1	X:19682746;20300955	25420	w[1118] Df(1)BSC586/Binsinscy
Df(1)BSC644	X	19C1;19E7	X:20114476;20932028	25734	Df(1)BSC644/Binsinscy
Df(1)BSC708	X	19E7;20A4	X:20899323;21494893	26560	Df(1)BSC708, w[1118] P+PBac{w[+mC]=XP3.WH3}BSC708/Binsinscy
Df(1)DCB1-35b	X	19F1--2;20E--F	Not molecularly characterized	977	Df(1)DCB1-35b/FM6/Dp(1;Y)y[+]mal[106], mal[106]
Df(2L)ED50001	2L	21A1;21B1	2L:-204333;72671	24626	w[1118]; Df(2L)ED50001, P{w[+mW.Scer\FRT.hs3]=3'.RS5+3.3'}ED50001/SM6a
Df(2L)ED5878	2L	21B1;21B3	2L:67365;161120	9353	w[1118]; Df(2L)ED5878, P{w[+mW.Scer\FRT.hs3]=3'.RS5+3.3'}ED5878/SM6a
Df(2L)ED19	2L	21B3;21B7	2L:159063;285763	8901	w[1118]; Df(2L)ED19, P{w[+mW.Scer\FRT.hs3]=3'.RS5+3.3'}ED19/SM6a
Df(2L)BSC454	2L	21B7;21B8	2L:271351;307085	24958	w[1118]; Df(2L)BSC454/SM6a
Df(2L)BSC106	2L	21B7;21C2	2L:291728--291846;417947	8672	Df(2L)BSC106/In(2L)Tg, ush[Tg] dpp[Tg]
Df(2L)al	2L	21B8--C1;21C8--D1	Not molecularly characterized	3548	Df(2L)al, ds[al]/In(2L)Cy, Cy[1]
Df(2L)BSC107	2L	21C2;21E2	2L:431096;574741	8673	w[1118]; Df(2L)BSC107/CyO
Df(2L)ast2	2L	21D1--2;22B2--3	Not molecularly characterized	3084	Df(2L)ast2/SM1
Df(2L)ED94	2L	21E2;21E3	2L:568095;1036969	8908	w[1118]; Df(2L)ED94, P{w[+mW.Scer\FRT.hs3]=3'.RS5+3.3'}ED94/SM6a
Df(2L)ED105	2L	21E2;22A1	2L:852854;1420528	24118	w[1118]; Df(2L)ED105, P{w[+mW.Scer\FRT.hs3]=3'.RS5+3.3'}ED105/SM6a
Df(2L)Exel6005	2L	22A3;22B1	2L:1555098;1737249	7492	w[1118]; Df(2L)Exel6005, P{w[+mC]=XP-U}Exel6005/CyO
Df(2L)BSC688	2L	22B1;22D6	2L:1736964;2273384--2273572	26540	w[1118]; Df(2L)BSC688, P+PBac{w[+mC]=XP3.WH3}BSC688/SM6a
Df(2L)BSC455	2L	22D5;22E1	2L:2242285;2374023	24959	w[1118]; Df(2L)BSC455/SM6a
Df(2L)Exel7011	2L	22E1;22F3	2L:2362917;2492447	7783	w[1118]; Df(2L)Exel7011/CyO
Df(2L)ED136	2L	22F4;23A3	2L:2492935;2753125	9176	w[1118]; Df(2L)ED136, P{w[+mW.Scer\FRT.hs3]=3'.RS5+3.3'}ED136/SM6a
Df(2L)C144	2L	22F4;23C3	2L:2517598--2551864;2955279--2961962	90	Df(2L)C144, dpp[d-ho] ed[1]/In(2LR)Gla, wg[Gla-1] Bc[1] Egfr[E1]
Df(2L)Exel6277	2L	23A2;23B1	2L:2677694;2808100	7744	w[1118]; Df(2L)Exel6277, P{w[+mC]=XP-U}Exel6277/CyO
Df(2L)BSC692	2L	23B3;23B7	2L:2830265--2830267;2868633	26544	w[1118]; Df(2L)BSC692, P+PBac{w[+mC]=XP3.RB5}BSC692/SM6a
Df(2L)BSC180	2L	23B7;23C3	2L:2868633;2958118	9610	w[1118]; Df(2L)BSC180/CyO
Df(2L)ED4651	2L	23B8;23F3	2L:2873954;3478331	8904	w[1118]; Df(2L)ED4651, P{w[+mW.Scer\FRT.hs3]=3'.RS5+3.3'}ED4651/SM6a
Df(2L)drm-P2	2L	23F3--4;24A1--2	Not molecularly characterized	6507	y[1] w[*]; Df(2L)drm-P2, P{w[+mC]=lacW}Pdsw[k10101]/SM6b
Df(2L)BSC292	2L	23F6;24A2	2L:3515462;3632008	23677	w[1118]; Df(2L)BSC292/CyO
Df(2L)ED247	2L	24A2;24C3	2L:3632218;3771177	24123	w[1118]; Df(2L)ED247, P{w[+mW.Scer\FRT.hs3]=3'.RS5+3.3'}ED247/SM6a
Df(2L)ed1	2L	24A2;24D4	Not molecularly characterized	5330	Df(2L)ed1/CyO; P{ry[+t7.2]=ftz/lacC}1
Df(2L)Exel6009	2L	24C3;24C8	2L:3771368;3888977	7495	w[1118]; Df(2L)Exel6009, P{w[+mC]=XP-U}Exel6009/CyO
Df(2L)BSC165	2L	24D4;24D8	2L:4031318;4195308	9600	w[1118]; Df(2L)BSC165/CyO
Df(2L)BSC295	2L	24D4;24F3	2L:4031318;4455780	23680	w[1118]; Df(2L)BSC295/CyO
Df(2L)M24F-B	2L	24E1--2;24F6--7	Not molecularly characterized	744	Df(2L)M24F-B/SM1
Df(2L)ED250	2L	24F4;25A7	2L:4477085;4821294	9270	w[1118]; Df(2L)ED250, P{w[+mW.Scer\FRT.hs3]=3'.RS5+3.3'}ED250/In(2L)Cy[L]t[R] In(2R)Cy, Cy[1] amos[Roi-1]
Df(2L)ED7853	2L	25A3;25B10	2L:4701129;5000402	24124	w[1118]; Df(2L)ED7853, P{w[+mW.Scer\FRT.hs3]=3'.RS5+3.3'}ED7853/SM6a
Df(2L)tkv3	2L	25A4--5;25D5	Not molecularly characterized	1164	Df(2L)tkv3, al[1] b[1]/SM1; Dp(2;3)tkv3/TM3, Sb[1]
Df(2L)BSC172	2L	25B10;25C1	2L:5000838;5037253	9605	w[1118]; Df(2L)BSC172/CyO
Df(2L)BSC110	2L	25C1;25C4	2L:5029595;5064620	8835	w[1118]; Df(2L)BSC110/CyO
Df(2L)BSC109	2L	25C4;25C8	2L:5073453;5145500	8674	w[1118]; Df(2L)BSC109/CyO
Df(2L)Exel6011	2L	25C8;25D5	2L:5147258;5305646	7497	w[1118]; Df(2L)Exel6011, P{w[+mC]=XP-U}Exel6011/CyO
Df(2L)Exel6012	2L	25D5;25E6	2L:5305646;5555049	7498	w[1118]; Df(2L)Exel6012, P{w[+mC]=XP-U}Exel6012/CyO
Df(2L)BSC169	2L	25E5;25F3	2L:5524375--5524385;5716224	9560	w[1118]; Df(2L)BSC169/CyO
Df(2L)ED334	2L	25F2;26B2	2L:5658629;5999667	9343	w[1118]; Df(2L)ED334, P{w[+mW.Scer\FRT.hs3]=3'.RS5+3.3'}ED334/SM6a
Df(2L)ED385	2L	26B1;26D7	2L:5980272;6465772	9341	w[1118]; Df(2L)ED385, P{w[+mW.Scer\FRT.hs3]=3'.RS5+3.3'}ED385/SM6a
Df(2L)BSC6	2L	26D3--E1;26F4--7	Not molecularly characterized	6338	Df(2L)BSC6, dp[ov1] cn[1]/SM6a
Df(2L)BSC354	2L	26D7;26E3	2L:6465706;6557463	24378	w[1118]; Df(2L)BSC354/CyO
Df(2L)BSC188	2L	26F1;27A2	2L:6612189;6742726	9615	w[1118]; Df(2L)BSC188/CyO
Df(2L)ED441	2L	27A1;27E1	2L:6709099;7084679	24126	w[1118]; Df(2L)ED441, P{w[+mW.Scer\FRT.hs3]=3'.RS5+3.3'}ED441/SM6a
Df(2L)BSC291	2L	27D6;27F2	2L:7042642;7366119	23676	w[1118]; Df(2L)BSC291/CyO
Df(2L)ED489	2L	27E4;28B1	2L:7204186;7576637	9060	w[1118]; Df(2L)ED489, P{w[+mW.Scer\FRT.hs3]=3'.RS5+3.3'}ED489/SM6a
Df(2L)BSC233	2L	27F3;28D2	2L:7388188--7388190;7887564	9708	w[1118]; Df(2L)BSC233/CyO
Df(2L)BSC142	2L	28C3;28D3	2L:7774037;8012787	9502	w[1118]; Df(2L)BSC142/CyO
Df(2L)Exel7034	2L	28E1;28F1	2L:8071311;8205166	7807	w[1118]; Df(2L)Exel7034/CyO
Df(2L)BSC227	2L	28E8;29B1	2L:8155863;8346414	9704	w[1118]; Df(2L)BSC227/CyO
Df(2L)BSC111	2L	28F5;29B1	2L:8240266;8362842	8836	w[1118]; Df(2L)BSC111/CyO
Df(2L)ED629	2L	29B4;29E4	2L:8382851;8700124	24132	w[1118]; Df(2L)ED629, P{w[+mW.Scer\FRT.hs3]=3'.RS5+3.3'}ED629/SM6a
Df(2L)BSC204	2L	29D5;29F8	2L:8529124;9025734	9631	w[1118]; Df(2L)BSC204/CyO
Df(2L)ED678	2L	29F5;30B12	2L:8958155;9581740	8906	w[1118]; Df(2L)ED678, P{w[+mW.Scer\FRT.hs3]=3'.RS5+3.3'}ED678/SM6a
Df(2L)ED690	2L	30B3;30E4	2L:9437469;9918174	24133	w[1118]; Df(2L)ED690, P{w[+mW.Scer\FRT.hs3]=3'.RS5+3.3'}ED690/SM6a
Df(2L)BSC17	2L	30C3--5;30F1	Not molecularly characterized	6478	Df(2L)BSC17/SM6a
Df(2L)BSC240	2L	30C7;30F2	2L:9744077;9960577--9960586	9715	w[1118]; Df(2L)BSC240/CyO
Df(2L)BSC50	2L	30F4--5;31B1--4	Not molecularly characterized	8469	Df(2L)BSC50/SM6a
Df(2L)BSC689	2L	30F5;31B1	2L:9984563;10198946--10198992	26541	w[1118]; Df(2L)BSC689, P+PBac{w[+mC]=XP3.RB5}BSC689/CyO
Df(2L)BSC143	2L	31B1;31D9	2L:10209408;10333704	9503	w[1118]; Df(2L)BSC143/CyO
Df(2L)J39	2L	31C--D;32D--E	Not molecularly characterized	1469	Df(2L)J39/In(2L)Cy; Dp(2;Y)cb50, Dp(1;Y)B[S]Yy[+]/C(1)RM
Df(2L)BSC208	2L	31D7;31D11	2L:10321809;10381214	9635	w[1118]; Df(2L)BSC208/CyO
Df(2L)BSC209	2L	31D7;31E1	2L:10321809;10421268	9637	w[1118]; Df(2L)BSC209/CyO
Df(2L)ED8142	2L	31E1;32A4	2L:10413461;10684679	24135	w[1118]; Df(2L)ED8142, P{w[+mW.Scer\FRT.hs3]=3'.RS5+3.3'}ED8142/SM6a
Df(2L)BSC214	2L	31F5;32B4	2L:10516675;10913342	9642	w[1118]; Df(2L)BSC214/CyO
Df(2L)BSC213	2L	32B1;32C1	2L:10809118;11001451	9641	w[1118]; Df(2L)BSC213/CyO
Df(2L)BSC145	2L	32C1;32C1	2L:10967405;11001945--11001966	9505	w[1118]; Df(2L)BSC145/CyO
Df(2L)BSC241	2L	32C1;32F2	2L:11006679;11445740	9716	w[1118]; Df(2L)BSC241/CyO
Df(2L)BSC244	2L	32F2;33B6	2L:11445733;12002748	9718	w[1118]; Df(2L)BSC244/CyO
Df(2L)ED761	2L	33A2;33E5	2L:11808835;12436439	24109	w[1118]; Df(2L)ED761, P{w[+mW.Scer\FRT.hs3]=3'.RS5+3.3'}ED761/SM6a
Df(2L)ED775	2L	33B8;34A3	2L:12010010;12975028	8907	w[1118]; Df(2L)ED775, P{w[+mW.Scer\FRT.hs3]=3'.RS5+3.3'}ED775/SM6a
Df(2L)BSC277	2L	34A1;34B2	2L:12832803;13257491	23662	w[1118]; Df(2L)BSC277/CyO
Df(2L)BSC892	2L	34A5;34B9	2L:13060152;13382714	32256	w[1118]; Df(2L)BSC892, P+PBac{w[+mC]=XP3.WH3}BSC892/Dp(2;2)Cam5
Df(2L)BSC812	2L	34B11;34E1	2L:13421556;13878659	27383	w[1118]; Df(2L)BSC812, P+PBac{w[+mC]=XP3.WH3}BSC812/SM6a
Df(2L)BSC159	2L	34B4;34C4	2L:13290762;13536086	9594	Df(2L)BSC159/Dp(2;2)Cam5, bw[1] sp[1]
Df(2L)BSC252	2L	34D1;34F1	2L:13819589;14013641	23152	w[1118]; Df(2L)BSC252/CyO
Df(2L)ED793	2L	34E4;35B4	2L:13934848;14689337	9061	w[1118]; Df(2L)ED793, P{w[+mW.Scer\FRT.hs3]=3'.RS5+3.3'}ED793/SM6a
Df(2L)ED3	2L	35B2;35D1	2L:14490575;15333760	6963	w[1118]; Df(2L)ED3, P{w[+mW.Scer\FRT.hs3]=3'.RS5+3.3'}CG2316[ED3]/SM6a
Df(2L)ED1050	2L	35B8;35D4	2L:14997553;15762784	8946	w[1118]; Df(2L)ED1050, P{w[+mW.Scer\FRT.hs3]=3'.RS5+3.3'}ED1050/SM6a
Df(2L)r10	2L	35D1;36A6--7	Not molecularly characterized	1491	Df(2L)r10, cn[1]/CyO
Df(2L)BSC690	2L	35D4;35D4	2L:15745455;15821840	26542	w[1118]; Df(2L)BSC690, P+PBac{w[+mC]=XP3.WH3}BSC690/CyO
Df(2L)Exel6038	2L	35D6;35E2	2L:15912343;16042754	7521	w[1118]; Df(2L)Exel6038, P{w[+mC]=XP-U}Exel6038/CyO
Df(2L)BSC278	2L	35E1;35F1	2L:16025369;16289284	23663	w[1118]; Df(2L)BSC278/CyO
Df(2L)BSC781	2L	35F1;36A1	2L:16325113;16417726	27353	w[1118]; Df(2L)BSC781/CyO
Df(2L)ED1102	2L	35F12;36A10	2L:16350236;16684883	24113	w[1118]; Df(2L)ED1102, P{w[+mW.Scer\FRT.hs3]=3'.RS5+3.3'}ED1102/SM6a
Df(2L)ED1161	2L	36A10;36C9	2L:16685279;17473293	24114	w[1118]; Df(2L)ED1161, P{w[+mW.Scer\FRT.hs3]=3'.RS5+3.3'}ED1161/SM6a
Df(2L)H20	2L	36A8--9;36E1--2	Not molecularly characterized	3180	Df(2L)H20, b[1] pr[1] cn[1] sca[1]/CyO
Df(2L)BSC148	2L	36C8;36E3	2L:17428248;17965422	9507	w[1118]; Df(2L)BSC148/CyO
Df(2L)Exel7070	2L	36E2;36E6	2L:17903087--17903187;18161791	7839	w[1118]; Df(2L)Exel7070/CyO
Df(2L)BSC256	2L	36E3;36F2	2L:18061946;18320008	23156	w[1118]; Df(2L)BSC256/CyO
Df(2L)Exel8038	2L	36E5;36F5	2L:18123514;18455586	7840	w[1118]; Df(2L)Exel8038/CyO
Df(2L)BSC149	2L	36F5;36F10	2L:18444727;18673286	9508	w[1118]; Df(2L)BSC149/CyO
Df(2L)ED1203	2L	36F7;37C5	2L:18617225;19158447	8935	w[1118]; Df(2L)ED1203, P{w[+mW.Scer\FRT.hs3]=3'.RS5+3.3'}ED1203/SM6a
Df(2L)ED1272	2L	37C5;38A2	2L:19158440;19753324	24116	w[1118]; Df(2L)ED1272, P{w[+mW.Scer\FRT.hs3]=3'.RS5+3.3'}ED1272/SM6a
Df(2L)ED1303	2L	37E5;38C6	2L:19517610;20382385	8679	w[1118]; Df(2L)ED1303, P{w[+mW.Scer\FRT.hs3]=3'.RS5+3.3'}ED1303/SM6a
Df(2L)ED1315	2L	38B4;38F5	2L:20085397;20917519	9269	w[1118]; Df(2L)ED1315, P{w[+mW.Scer\FRT.hs3]=3'.RS5+3.3'}ED1315/SM6a
Df(2L)ED1378	2L	38F1;39D2	2L:20823195;21397328	9682	w[1118]; Df(2L)ED1378, P{w[+mW.Scer\FRT.hs3]=3'.RS5+3.3'}ED1378/SM6a
Df(2L)ED1473	2L	39B4;40A5	2L:21250892;21828548	9266	w[1118]; Df(2L)ED1473, P{w[+mW.Scer\FRT.hs3]=3'.RS5+3.3'}ED1473/In(2L)Cy[L]t[R] In(2R)Cy, Cy[1] amos[Roi-1]
Df(2L)BSC151	2L	40A5;40E5	2L:21828581;22139023	9510	w[1118]; Df(2L)BSC151/CyO
Df(2L)lt109	2L	h35;h35	2L:22817519;22885080	26782	Df(2L)lt109, Bc[1]/SM1, lt[16]
Df(2L)C'	2L	h35;h38	Not molecularly characterized	4959	Df(2L)C'/CyO
Df(2R)M41A10	2R	41A;41A	Not molecularly characterized	741	Df(2R)M41A10/SM1
Df(2R)BSC630	2R	41D3;41F11	2R:1015322;1669918	25705	w[1118]; Df(2R)BSC630/CyO
Df(2R)BSC889	2R	41F11;42A13	2R:1669744--1669934;2069250	32253	w[1118]; Df(2R)BSC889/SM6a
Df(2R)ED1612	2R	42A13;42E6	2R:2108037;2937177	8045	w[1118]; Df(2R)ED1612, P{w[+mW.Scer\FRT.hs3]=3'.RS5+3.3'}ED1612/SM6a
Df(2R)ED1484	2R	42A2;42A14	2R:1781142;2132933	9683	w[1118]; Df(2R)ED1484, P{w[+mW.Scer\FRT.hs3]=3'.RS5+3.3'}ED1484/SM6a
Df(2R)ED1673	2R	42E1;43D3	2R:2873307;3421058	9062	w[1118]; Df(2R)ED1673, P{w[+mW.Scer\FRT.hs3]=3'.RS5+3.3'}ED1673/SM6a
Df(2R)ED1715	2R	43A4;43F1	2R:3214456;3804428	8931	w[1118]; Df(2R)ED1715, P{w[+mW.Scer\FRT.hs3]=3'.RS5+3.3'}ED1715/SM6a
Df(2R)ED1725	2R	43E4;44B5	2R:3501429;4043550	8941	w[1118]; Df(2R)ED1725, P{w[+mW.Scer\FRT.hs3]=3'.RS5+3.3'}ED1725/SM6a
Df(2R)BSC267	2R	44A4;44C4	2R:3970399;4281766	24335	w[1118]; Df(2R)BSC267/CyO
Df(2R)ED1742	2R	44B8;44E3	2R:4061673;4611634	9276	w[1118]; Df(2R)ED1742, P{w[+mW.Scer\FRT.hs3]=3'.RS5+3.3'}ED1742/SM6a
Df(2R)ED1770	2R	44D5;45B4	2R:4543134;5095046	9157	w[1118]; Df(2R)ED1770, P{w[+mW.Scer\FRT.hs3]=3'.RS5+3.3'}ED1770/SM6a
Df(2R)ED1791	2R	44F7;45F1	2R:4810235;5440757	9063	w[1118]; Df(2R)ED1791, P{w[+mW.Scer\FRT.hs3]=3'.RS5+3.3'}ED1791/SM6a
Df(2R)BSC280	2R	45C4;45F4	2R:5180164;5466121	23665	w[1118]; Df(2R)BSC280/CyO
Df(2R)BSC132	2R	45F6;46B4	2R:5482319--5482429;5748332	9410	w[1118]; Df(2R)BSC132/SM6a
Df(2R)BSC298	2R	46B2;46C7	2R:5621779;5845625	23682	w[1118]; Df(2R)BSC298/CyO
Df(2R)X1	2R	46C;47A1	Not molecularly characterized	1702	Df(2R)X1, Mef2[X1]/CyO, Adh[nB]
Df(2R)BSC152	2R	46C1;46D6	2R:5762817;5918044	9539	w[1118]; Df(2R)BSC152/CyO
Df(2R)BSC303	2R	46E1;46F3	2R:5965798;6035409	23686	w[1118]; Df(2R)BSC303/CyO
Df(2R)BSC281	2R	46F1;47A9	2R:6012734;6350379	23666	w[1118]; Df(2R)BSC281/CyO
Df(2R)BSC595	2R	47A3;47F1	2R:6273472;7176083	25428	w[1118]; Df(2R)BSC595/CyO
Df(2R)ED2219	2R	47D6;48B6	2R:7084917;7552896	8910	w[1118]; Df(2R)ED2219, P{w[+mW.Scer\FRT.hs3]=3'.RS5+3.3'}ED2219/SM6a
Df(2R)ED2247	2R	48A3;48D5	2R:7487611;7876225	8912	w[1118]; Df(2R)ED2247, P{w[+mW.Scer\FRT.hs3]=3'.RS5+3.3'}ED2247/SM6a
Df(2R)BSC199	2R	48C5;48E4	2R:7779605;8059989	9626	w[1118]; Df(2R)BSC199/CyO
Df(2R)BSC699	2R	48D7;48E6	2R:7907386;8070095	26551	w[1118]; Df(2R)BSC699, P+PBac{w[+mC]=XP3.RB5}BSC699/SM6a
Df(2R)BSC425	2R	48F1;49A1	2R:8146790;8268309	24929	w[1118]; Df(2R)BSC425/CyO
Df(2R)Exel6061	2R	48F1;49A6	2R:8149005;8324950	7543	w[1118]; Df(2R)Exel6061, P{w[+mC]=XP-U}Exel6061/CyO
Df(2R)BSC305	2R	49A4;49A10	2R:8313105;8392638	23688	w[1118]; Df(2R)BSC305/CyO
Df(2R)BSC880	2R	49A9;49E1	2R:8384335;8781611--8781621	30585	w[1118]; Df(2R)BSC880/SM6a
Df(2R)BSC485	2R	49B10;49E6	2R:8520257;8868687	24989	w[1118]; Df(2R)BSC485/CyO
Df(2R)CX1	2R	49C1;50D3-5	2R:8587926--8622457;9950134--9978645	442	Df(2R)CX1, wg[12] b[1] pr[1]/SM1
Df(2R)Exel6062	2R	49E6;49F1	2R:8868689;8922684	7544	w[1118]; Df(2R)Exel6062, P{w[+mC]=XP-U}Exel6062/CyO
Df(2R)Exel8057	2R	49F1;49F10	2R:8922352;9106852--9106854	7871	w[1118]; Df(2R)Exel8057/CyO
Df(2R)BSC273	2R	49F4;50A13	2R:9047084;9389655	23169	w[1118]; Df(2R)BSC273/CyO
Df(2R)BSC274	2R	50A7;50B4	2R:9317969;9480777	23170	w[1118]; Df(2R)BSC274/CyO
Df(2R)BSC307	2R	50B6;50C18	2R:9510513;9849106	23690	w[1118]; Df(2R)BSC307/CyO
Df(2R)BSC361	2R	50C3;50F1	2R:9648768--9648817;10179666	24385	w[1118]; Df(2R)BSC361/CyO
Df(2R)BSC383	2R	50C6;50D2	2R:9726984;9912384	24407	w[1118]; Df(2R)BSC383/CyO
Df(2R)Exel7130	2R	50D4;50E4	2R:9960585;10100288	7875	w[1118]; Df(2R)Exel7130/CyO
Df(2R)Exel7131	2R	50E4;50F6	2R:10118170--10118172;10247930	7876	w[1118]; Df(2R)Exel7131/CyO
Df(2R)ED2354	2R	50E6;51B1	2R:10146550;10462062	8913	w[1118]; Df(2R)ED2354, P{w[+mW.Scer\FRT.hs3]=3'.RS5+3.3'}ED2354/SM6a
Df(2R)Exel6284	2R	51B1;51C2	2R:10462255;10653073--10653275	7749	w[1118]; Df(2R)Exel6284, P{w[+mC]=XP-U}Exel6284/CyO
Df(2R)BSC429	2R	51C2;51D1	2R:10657714;10761429	24933	w[1118]; Df(2R)BSC429/CyO
Df(2R)BSC651	2R	51C5;51E2	2R:10740461;11022806	25741	w[1118]; Df(2R)BSC651/CyO
Df(2R)ED2426	2R	51E2;52B1	2R:11016313;11498329	9064	w[1118]; Df(2R)ED2426, P{w[+mW.Scer\FRT.hs3]=3'.RS5+3.3'}ED2426/SM6a
Df(2R)ED2436	2R	51F11;52D11	2R:11260565;11887804	8914	w[1118]; Df(2R)ED2436, P{w[+mW.Scer\FRT.hs3]=3'.RS5+3.3'}ED2436/SM6a
Df(2R)ED2457	2R	52D11;52E7	2R:11887814;12017662	8915	w[1118]; Df(2R)ED2457, P{w[+mW.Scer\FRT.hs3]=3'.RS5+3.3'}ED2457/SM6a
Df(2R)ED2487	2R	52E6;53C4	2R:12012439;12273917	29661	w[1118]; Df(2R)ED2487, P{w[+mW.Scer\FRT.hs3]=3'.RS5+3.3'}ED2487/SM6a
Df(2R)BSC550	2R	53C1;53C6	2R:12224286;12382237	25078	w[1118]; Df(2R)BSC550/CyO
Df(2R)Exel6064	2R	53C11;53D11	2R:12499138;12716579	7546	w[1118]; Df(2R)Exel6064, P{w[+mC]=XP-U}Exel6064/CyO
Df(2R)Exel7144	2R	53C8;53D2	2R:12459438;12578579	7888	w[1118]; Df(2R)Exel7144/CyO
Df(2R)ED2747	2R	53D11;53F8	2R:12716578;12984808	9278	w[1118]; Df(2R)ED2747, P{w[+mW.Scer\FRT.hs3]=3'.RS5+3.3'}ED2747/SM6a
Df(2R)BSC331	2R	53D14;54A1	2R:12756835;13027428	24356	w[1118]; Df(2R)BSC331/CyO
Df(2R)Exel6066	2R	53F8;54B6	2R:12985074;13282147	7548	w[1118]; Df(2R)Exel6066, P{w[+mC]=XP-U}Exel6066/CyO
Df(2R)BSC355	2R	54B16;54C3	2R:13349852;13424178	24379	w[1118]; Df(2R)BSC355/CyO
Df(2R)BSC161	2R	54B2;54B17	2R:13192288;13372333	9596	w[1118]; Df(2R)BSC161/CyO
Df(2R)Exel7149	2R	54C10;54D5	2R:13469001;13579292	7890	w[1118]; Df(2R)Exel7149/CyO
Df(2R)BSC347	2R	54D2;54E9	2R:13522004;13680154	24371	w[1118]; Df(2R)BSC347/CyO
Df(2R)14H10W-35	2R	54E5--7;55B5--7	Not molecularly characterized	6780	y[1] w[67c23]; Df(2R)14H10W-35/SM6a
Df(2R)ED3610	2R	54F1;55C8	2R:13738410;14299538	9066	w[1118]; Df(2R)ED3610, P{w[+mW.Scer\FRT.hs3]=3'.RS5+3.3'}ED3610/In(2L)Cy[L]t[R] In(2R)Cy, Cy[1] amos[Roi-1]
Df(2R)ED3683	2R	55C2;56C4	2R:14176374;15116496	8918	w[1118]; Df(2R)ED3683, P{w[+mW.Scer\FRT.hs3]=3'.RS5+3.3'}ED3683/SM6a
Df(2R)Exel6069	2R	56B5;56C11	2R:15029454;15213128	7551	w[1118]; Df(2R)Exel6069, P{w[+mC]=XP-U}Exel6069/CyO
Df(2R)BSC135	2R	56C11;56D5	2R:15215243;15311082	9423	w[1118]; Df(2R)BSC135/CyO
Df(2R)ED3728	2R	56D10;56E2	2R:15349955;15614252	9067	w[1118]; Df(2R)ED3728, P{w[+mW.Scer\FRT.hs3]=3'.RS5+3.3'}ED3728/SM6a
Df(2R)BSC782	2R	56D8;56D14	2R:15338532;15389309	27354	w[1118]; Df(2R)BSC782/SM6a
Df(2R)BSC883	2R	56E1;56F11	2R:15519525;16130288	30588	w[1118]; Df(2R)BSC883/SM6a
Df(2R)Exel7162	2R	56F11;56F16	2R:16132691--16132995;16201140	7896	w[1118]; Df(2R)Exel7162/CyO
Df(2R)BSC19	2R	56F12--14;57A4	Not molecularly characterized	6609	Df(2R)BSC19, cn[1] bw[1]/SM6a
Df(2R)BSC701	2R	56F15;57A9	2R:16166339;16554778	26553	w[1118]; Df(2R)BSC701, P+PBac{w[+mC]=XP3.RB5}BSC701/SM6a
Df(2R)BSC702	2R	57A2;57B3	2R:16311622;16758360	26554	w[1118]; Df(2R)BSC702/SM6a
Df(2R)ED3791	2R	57B1;57D4	2R:16585916;17138486	9267	w[1118]; Df(2R)ED3791, P{w[+mW.Scer\FRT.hs3]=3'.RS5+3.3'}ED3791/In(2L)Cy[L]t[R] In(2R)Cy, Cy[1] amos[Roi-1]
Df(2R)BSC821	2R	57D10;57E6	2R:17189303;17384714	27582	w[1118]; Df(2R)BSC821, P+PBac{w[+mC]=XP3.RB5}BSC821/SM6a
Df(2R)BSC664	2R	57D12;58A3	2R:17229152;17759533	26516	w[1118]; Df(2R)BSC664/SM6a
Df(2R)BSC885	2R	57D2;57D10	2R:17102728;17189303	30590	w[1118]; Df(2R)BSC885/SM6a
Df(2R)BSC597	2R	58A2;58F1	2R:17693855;18480501	25430	w[1118]; Df(2R)BSC597/SM6a
Df(2R)X58-12	2R	58D1--2;59A	Not molecularly characterized	282	Dp(1;Y)y[+]/y[1]; Df(2R)X58-12/SM5
Df(2R)BSC598	2R	58F3;59A1	2R:18529284;18566186	25431	w[1118]; Df(2R)BSC598/SM6a
Df(2R)BSC787	2R	58F4;59B1	2R:18549332;18685826	27359	w[1118]; Df(2R)BSC787, P+PBac{w[+mC]=XP3.RB5}BSC787/SM6a
Df(2R)BSC865	2R	59A4;59B7	2R:18652440;18828551	29988	w[1118]; Df(2R)BSC865/Dp(2;2)Cam16, b[1] bw[1]
Df(2R)BSC599	2R	59B1;59B3	2R:18685826;18741702	25432	w[1118]; Df(2R)BSC599/SM6a
Df(2R)BSC784	2R	59B4;59B6	2R:18774154;18824283	27356	w[1118]; Df(2R)BSC784, P+PBac{w[+mC]=XP3.WH3}BSC784/SM6a
Df(2R)BSC769	2R	59B7;59D9	2R:18828454;19272990	26866	w[1118]; Df(2R)BSC769/SM6a
Df(2R)BSC661	2R	59D8;59F5	2R:19241797;19546662	26513	w[1118]; Df(2R)BSC661/SM6a
Df(2R)BSC136	2R	59F5;60B6	2R:19554482;19944987	9424	w[1118]; Df(2R)BSC136/SM6a
Df(2R)BSC356	2R	60B8;60C4	2R:19955762;20145427	24380	w[1118]; Df(2R)BSC356/SM6a
Df(2R)BSC780	2R	60C2;60D14	2R:20090739;20572714	27352	w[1118]; Df(2R)BSC780/SM6a
Df(2R)BSC604	2R	60D4;60E11	2R:20419696;20855955	25437	w[1118]; Df(2R)BSC604/SM6a
Df(2R)BSC608	2R	60E11;60F2	2R:20864281;20939897	25441	w[1118]; Df(2R)BSC608/SM6a
Df(2R)M60E	2R	60E2--3;60E11--12	Not molecularly characterized	2471	Df(2R)M60E/In(2LR)bw[V32g], bw[V32g]
Df(2R)Kr10	2R	60F1;60F5	Not molecularly characterized	4961	Df(2R)Kr10, b[1] pr[1] Bl[1] c[1]/CyO
Df(2R)ED50004	2R	60F5;60F5	2R:21113351;21148708	24758	w[1118]; Df(2R)ED50004, P{w[+mW.Scer\FRT.hs3]=3'.RS5+3.3'}ED50004/SM6a
Df(3L)ED50002	3L	61A1;61B1	3L:-301458;128631	24627	w[1118]; Df(3L)ED50002, P{w[+mW.Scer\FRT.hs3]=3'.RS5+3.3'}ED50002/TM6C, cu[1] Sb[1]
Df(3L)ED201	3L	61B1;61C1	3L:123924;347941	8047	w[1118]; Df(3L)ED201, P{w[+mW.Scer\FRT.hs3]=3'.RS5+3.3'}ED201/TM6C, cu[1] Sb[1]
Df(3L)BSC362	3L	61C1;61C7	3L:306169;628171	24386	w[1118]; Df(3L)BSC362/TM6C, Sb[1] cu[1]
Df(3L)ED4191	3L	61C3;62A2	3L:544273;1478937	8049	w[1118]; Df(3L)ED4191, P{w[+mW.Scer\FRT.hs3]=3'.RS5+3.3'}ED4191/TM2
Df(3L)BSC289	3L	61F6;62A9	3L:1332329;1628101	23674	w[1118]; Df(3L)BSC289/TM6C, Sb[1] cu[1]
Df(3L)BSC181	3L	62A11;62B7	3L:1688724;1841694	9693	w[1118]; Df(3L)BSC181/TM6C, Sb[1] cu[1]
Df(3L)BSC800	3L	62A9;62A9	3L:1628101;1647451	27372	w[1118]; Df(3L)BSC800, P+PBac{w[+mC]=XP3.WH3}BSC800/TM6C, Sb[1] cu[1]
Df(3L)Aprt-32	3L	62B1;62E3	Not molecularly characterized	5411	Df(3L)Aprt-32/TM6
Df(3L)ED4287	3L	62B4;62E5	3L:1795442;2551761	8096	w[1118]; Df(3L)ED4287, P{w[+mW.Scer\FRT.hs3]=3'.RS5+3.3'}ED4287/TM6C, cu[1] Sb[1]
Df(3L)BSC119	3L	62E7;62F5	3L:2600282;2823614	8976	w[1118]; Df(3L)BSC119/TM6B, Tb[1]
Df(3L)BSC23	3L	62E8;63B5--6	Not molecularly characterized	6755	Df(3L)BSC23, rho[ve-1] e[1]/TM2, p[p]
Df(3L)M21	3L	62F;63D	Not molecularly characterized	3650	Df(3L)M21, kni[ri-1] p[p]/In(3LR)T33[L]f19[R], h[1] th[1] st[1] cu[1] sr[1] ! see comment
Df(3L)Exel6092	3L	62F5;63A3	3L:2821245;3047162	7571	w[1118]; Df(3L)Exel6092, P{w[+mC]=XP-U}Exel6092/TM6B, Tb[1]
Df(3L)BSC671	3L	63A2;63B11	3L:2982129;3193143	26523	w[1118]; Df(3L)BSC671, P+PBac{w[+mC]=XP3.WH3}BSC671/TM6C, Sb[1] cu[1]
Df(3L)BSC672	3L	63A7;63B12	3L:3081311;3206906	26524	w[1118]; Df(3L)BSC672, P+PBac{w[+mC]=XP3.WH3}BSC672/TM6C, Sb[1] cu[1]
Df(3L)ED4293	3L	63C1;63C1	3L:3226338;3250564	8058	w[1118]; Df(3L)ED4293, P{w[+mW.Scer\FRT.hs3]=3'.RS5+3.3'}ED4293/TM6C, cu[1] Sb[1]
Df(3L)ED208	3L	63C1;63F5	3L:3249148;3893148	8059	w[1118]; Df(3L)ED208, P{w[+mW.Scer\FRT.hs3]=3'.RS5+3.3'}ED208/TM6C, cu[1] Sb[1]
Df(3L)BSC368	3L	63F1;64A4	3L:3759821;4040636	24392	w[1118]; Df(3L)BSC368/TM6C, Sb[1] cu[1]
Df(3L)ED4341	3L	63F6;64B9	3L:3905091;4542236	8060	w[1118]; Df(3L)ED4341, P{w[+mW.Scer\FRT.hs3]=3'.RS5+3.3'}ED4341/TM6C, cu[1] Sb[1]
Df(3L)ED210	3L	64B9;64C13	3L:4544234;5348442	8061	w[1118]; Df(3L)ED210, P{w[+mW.Scer\FRT.hs3]=3'.RS5+3.3'}ED210/TM6C, cu[1] Sb[1]
Df(3L)ZN47	3L	64C;65C	Not molecularly characterized	3096	Df(3L)ZN47, ry[506]/TM3, Sb[1]
Df(3L)BSC371	3L	64C1;64E1	3L:4868210;5627606	24395	w[1118]; Df(3L)BSC371/TM6C, Sb[1] cu[1]
Df(3L)BSC884	3L	64D6;64E7	3L:5601375;5770185	30589	w[1118]; Df(3L)BSC884/TM6C, Sb[1] cu[1]
Df(3L)BSC410	3L	64E7;65B3	3L:5763773;6483285	24914	w[1118]; Df(3L)BSC410/TM6C, Sb[1] cu[1]
Df(3L)BSC411	3L	65A2;65C1	3L:5969060;6618726--6618729	24915	w[1118]; Df(3L)BSC411/TM6C, Sb[1] cu[1]
Df(3L)Exel6109	3L	65C3;65D3	3L:6736213;6936639	7588	w[1118]; Df(3L)Exel6109, P{w[+mC]=XP-U}Exel6109/TM6B, Tb[1]
Df(3L)BSC27	3L	65D4--5;65E4--6	Not molecularly characterized	6867	Df(3L)BSC27/TM6B, Tb[1]
Df(3L)BSC224	3L	65D5;65E6	3L:6957557;7150109	9701	w[1118]; Df(3L)BSC224/TM6C, Sb[1] cu[1]
Df(3L)BSC33	3L	65E10--F1;65F2--6	Not molecularly characterized	6964	Df(3L)BSC33, rho[ve-1] e[1]/TM2
Df(3L)BSC117	3L	65E9;65F5	3L:7242575;7328086	8974	w[1118]; Df(3L)BSC117/TM6B, Tb[1]
Df(3L)Exel8104	3L	65F7;66A4	3L:7353086;7522363	7929	w[1118]; Df(3L)Exel8104/TM6B, Tb[1]
Df(3L)BSC375	3L	66A3;66A19	3L:7510880;7904180	24399	w[1118]; Df(3L)BSC375/TM6C, Sb[1] cu[1]
Df(3L)BSC388	3L	66A8;66B11	3L:7643514;8184287	24412	w[1118]; Df(3L)BSC388/TM6C, Sb[1] cu[1]
Df(3L)Exel6112	3L	66B5;66C8	3L:8089573;8351924	7591	w[1118]; Df(3L)Exel6112, P{w[+mC]=XP-U}Exel6112/TM6B, Tb[1]
Df(3L)BSC389	3L	66C12;66D8	3L:8415285;8582697	24413	w[1118]; Df(3L)BSC389/TM6C, Sb[1] cu[1]
Df(3L)BSC815	3L	66C3;66D4	3L:8256164;8499740	27576	w[1118]; Df(3L)BSC815, P+PBac{w[+mC]=XP3.WH3}BSC815/TM6C, Sb[1] cu[1]
Df(3L)ED4421	3L	66D12;67B3	3L:8738426;9377175	8066	w[1118]; Df(3L)ED4421, P{w[+mW.Scer\FRT.hs3]=3'.RS5+3.3'}ED4421/TM6C, cu[1] Sb[1]
Df(3L)BSC816	3L	66D9;66D12	3L:8632181;8738462	27577	w[1118]; Df(3L)BSC816, P+PBac{w[+mC]=XP3.WH3}BSC816/TM6C, Sb[1] cu[1]
Df(3L)AC1	3L	67A2;67D11--13	Not molecularly characterized	997	Df(3L)AC1, rn[roe-1] p[p]/TM3, Sb[1]
Df(3L)BSC113	3L	67B1;67B5	3L:9342609;9416591	8970	w[1118]; Df(3L)BSC113/TM6B, Tb[1]
Df(3L)BSC118	3L	67B11;67C5	3L:9508772;9690291	8975	w[1118]; Df(3L)BSC118/TM6B, Tb[1]
Df(3L)BSC391	3L	67B7;67C5	3L:9439870;9690291	24415	w[1118]; Df(3L)BSC391/TM6C, Sb[1] cu[1]
Df(3L)BSC392	3L	67C4;67D1	3L:9671803;9892355	24416	w[1118]; Df(3L)BSC392/TM6C, Sb[1] cu[1]
Df(3L)BSC673	3L	67C7;67D10	3L:9756714;10174058	26525	w[1118]; Df(3L)BSC673, P+PBac{w[+mC]=XP3.WH3}BSC673/TM6C, Sb[1] cu[1]
Df(3L)ED4457	3L	67E2;68A7	3L:10357051;11118909	9355	w[1118]; Df(3L)ED4457, P{w[+mW.Scer\FRT.hs3]=3'.RS5+3.3'}ED4457/TM6C, cu[1] Sb[1]
Df(3L)ED4470	3L	68A6;68E1	3L:11090089;11826330	8068	w[1118]; Df(3L)ED4470, P{w[+mW.Scer\FRT.hs3]=3'.RS5+3.3'}ED4470/TM6C, cu[1] Sb[1]
Df(3L)ED4475	3L	68C13;69B4	3L:11580140;12401701	8069	w[1118]; Df(3L)ED4475, P{w[+mW.Scer\FRT.hs3]=3'.RS5+3.3'}ED4475/TM6C, cu[1] Sb[1]
Df(3L)BSC730	3L	68F7;69E6	3L:12156077;12836424	26828	w[1118]; Df(3L)BSC730/TM6C, Sb[1] cu[1]
Df(3L)ED4486	3L	69C4;69F6	3L:12507519;13025585	8072	w[1118]; Df(3L)ED4486, P{w[+mW.Scer\FRT.hs3]=3'.RS5+3.3'}ED4486/TM6C, cu[1] Sb[1]
Df(3L)BSC12	3L	69F6--70A1;70A1--2	Not molecularly characterized	6457	Df(3L)BSC12, rho[ve-1] e[1]/TM3, P{w[+m*]=Ubx-lacZ.w[+]}TM3, Sb[1]
Df(3L)ED4502	3L	70A3;70C10	3L:13220865;13986651	8097	w[1118]; Df(3L)ED4502, P{w[+mW.Scer\FRT.hs3]=3'.RS5+3.3'}ED4502/TM6C, cu[1] Sb[1]
Df(3L)ED4543	3L	70C6;70F4	3L:13928325;14751140	8073	w[1118]; Df(3L)ED4543, P{w[+mW.Scer\FRT.hs3]=3'.RS5+3.3'}ED4543/TM6C, cu[1] Sb[1]
Df(3L)ED217	3L	70F4;71E1	3L:14751170;15582196	8074	w[1118]; Df(3L)ED217, P{w[+mW.Scer\FRT.hs3]=3'.RS5+3.3'}ED217/TM6C, cu[1] Sb[1]
Df(3L)BSC845	3L	71D3;72A1	3L:15504128;15819023	27888	w[1118]; Df(3L)BSC845/TM6C, Sb[1] cu[1]
Df(3L)BSC774	3L	71F1;72D10	3L:15693003;16233373--16233380	27346	w[1118]; Df(3L)BSC774/TM6C, Sb[1] cu[1]
Df(3L)ED4606	3L	72D4;73C4	3L:16080584;16773223	8078	w[1118]; Df(3L)ED4606, P{w[+mW.Scer\FRT.hs3]=3'.RS5+3.3'}ED4606/TM6C, cu[1] Sb[1]
Df(3L)ED4674	3L	73B5;73E5	3L:16654384;17042518	8098	w[1118]; Df(3L)ED4674, P{w[+mW.Scer\FRT.hs3]=3'.RS5+3.3'}ED4674/TM6C, cu[1] Sb[1]
Df(3L)ED4685	3L	73D5;74E2	3L:16884176;17605270	8099	w[1118]; Df(3L)ED4685, P{w[+mW.Scer\FRT.hs3]=3'.RS5+3.3'}ED4685/TM6C, cu[1] Sb[1]
Df(3L)ED4710	3L	74D1;75B11	3L:17480563;18132399	8100	w[1118]; Df(3L)ED4710, P{w[+mW.Scer\FRT.hs3]=3'.RS5+3.3'}ED4710/TM2
Df(3L)BSC775	3L	75A2;75E4	3L:17788244;18891426	27347	w[1118]; Df(3L)BSC775/TM6C, Sb[1] cu[1]
Df(3L)BSC220	3L	75F1;76A1	3L:18965662--18965925;19164368	9697	w[1118]; Df(3L)BSC220/TM6C, Sb[1] cu[1]
Df(3L)ED229	3L	76A1;76E1	3L:19163806;19995811	8087	w[1118]; Df(3L)ED229, P{w[+mW.Scer\FRT.hs3]=3'.RS5+3.3'}ED229/TM6C, cu[1] Sb[1]
Df(3L)BSC20	3L	76A7--B1;76B4--5	Not molecularly characterized	6646	Df(3L)BSC20, st[1] ca[1]/TM6B, Tb[1]
Df(3L)ED4858	3L	76D3;77C1	3L:19888473;20394920	8088	w[1118]; Df(3L)ED4858, P{w[+mW.Scer\FRT.hs3]=3'.RS5+3.3'}ED4858/TM2
Df(3L)BSC839	3L	77B4;77C6	3L:20313247;20486308	27917	w[1118]; Df(3L)BSC839/TM6C, Sb[1] cu[1]
Df(3L)BSC797	3L	77C3;78A1	3L:20445923;20942833	27369	w[1118]; Df(3L)BSC797/TM6C, Sb[1] cu[1]
Df(3L)BSC449	3L	77F2;78C2	3L:20850015--20850088;21196030	24953	w[1118]; Df(3L)BSC449/TM6C, Sb[1] cu[1]
Df(3L)BSC553	3L	78A2;78C2	3L:20984731--20985064;21219092	25116	w[1118]; Df(3L)BSC553/TM6C, Sb[1]
Df(3L)BSC419	3L	78C2;78D8	3L:21218032;21597878	24923	w[1118]; Df(3L)BSC419/TM6C, Sb[1] cu[1]
Df(3L)ED4978	3L	78D5;79A2	3L:21526907;21873785	8101	w[1118]; Df(3L)ED4978, P{w[+mW.Scer\FRT.hs3]=3'.RS5+3.3'}ED4978/TM6C, cu[1] Sb[1]
Df(3L)BSC223	3L	79A3;79B3	3L:21909520--21909525;22078536	9700	w[1118]; Df(3L)BSC223/TM6C, Sb[1] cu[1]
Df(3L)BSC451	3L	79B2;79F5	3L:22069195;22684788--22684831	24955	w[1118]; Df(3L)BSC451/TM6C, Sb[1] cu[1]
Df(3L)ED230	3L	79C2;80A4	3L:22127751;22827471	8089	w[1118]; Df(3L)ED230, P{w[+mW.Scer\FRT.hs3]=3'.RS5+3.3'}ED230/TM6C, cu[1] Sb[1]
Df(3L)ED5017	3L	80A4;80C2	3L:22828597;22991401	8102	w[1118]; Df(3L)ED5017, P{w[+mW.Scer\FRT.hs3]=3'.RS5+3.3'}ED5017/TM6C, cu[1] Sb[1]
Df(3L)1-16	3L	80F;80F	Not molecularly characterized	7002	Df(3L)1-16/TM6B, Tb[1]
Df(3L)6B-29	3L	80F;80F	Not molecularly characterized	2596	Df(3L)6B-29+Df(3R)6B-29, kni[ri-1] p[p]/TM3, Sb[1] Ser[1]
Df(3R)6B-29	3R	81F;81F	Not molecularly characterized	2596	Df(3L)6B-29+Df(3R)6B-29, kni[ri-1] p[p]/TM3, Sb[1] Ser[1]
Df(3R)10-65	3R	81F;81F	Not molecularly characterized	2597	Df(3R)10-65, kni[ri-1] p[p]/TM3, Sb[1] Ser[1]
Df(3R)ED5100	3R	81F6;82E7	3R:22995;912807	9226	w[1118]; Df(3R)ED5100, P{w[+mW.Scer\FRT.hs3]=3'.RS5+3.3'}ED5100/TM6C, cu[1] Sb[1]
Df(3R)ED5147	3R	82E7;83A1	3R:912842;1193526	8967	w[1118]; Df(3R)ED5147, P{w[+mW.Scer\FRT.hs3]=3'.RS5+3.3'}ED5147/TM6C, cu[1] Sb[1]
Df(3R)ED5156	3R	82F8;83A4	3R:1090655;1284574	8965	w[1118]; Df(3R)ED5156, P{w[+mW.Scer\FRT.hs3]=3'.RS5+3.3'}ED5156/TM6C, cu[1] Sb[1]
Df(3R)BSC549	3R	83A6;83B6	3R:1328526;1442413	25077	w[1118]; Df(3R)BSC549/TM6C, Sb[1]
Df(3R)ED5177	3R	83B4;83B6	3R:1426351;1449817	8103	w[1118]; Df(3R)ED5177, P{w[+mW.Scer\FRT.hs3]=3'.RS5+3.3'}ED5177/TM6C, cu[1] Sb[1]
Df(3R)BSC464	3R	83B7;83E1	3R:1474083;2037668	24968	w[1118]; Df(3R)BSC464/TM6C, Sb[1] cu[1]
Df(3R)BSC47	3R	83B7--C1;83C6--D1	Not molecularly characterized	7443	Df(3R)BSC47, st[1] ca[1]/TM3, P{w[+m*]=Ubx-lacZ.w[+]}TM3, Sb[1]
Df(3R)Tpl10	3R	83C1--2;84B1--2	Not molecularly characterized	1990	Df(3R)Tpl10, Dp(3;3)Dfd[rv1], kni[ri-1] Dfd[rv1] p[p] Doa[10]/TM3, Sb[1]
Df(3R)BSC681	3R	83E2;83E5	3R:2111067;2206257	26533	w[1118]; Df(3R)BSC681, P+PBac{w[+mC]=XP3.RB5}BSC681/TM6C, Sb[1] cu[1]
Df(3R)BSC738	3R	83E5;84A1	3R:2206257;2510873	26836	w[1118]; Df(3R)BSC738/TM6C, Sb[1] cu[1]
Df(3R)BSC467	3R	83F1;84B2	3R:2365827;2824771	24971	w[1118]; Df(3R)BSC467/TM6C, Sb[1] cu[1]
Df(3R)Antp17	3R	84A5;84D9	Not molecularly characterized	1842	Df(3R)Antp17/TM3, Sb[1] Ser[1]
Df(3R)BSC633	3R	84B2;84C3	3R:2906110;2949098	25724	w[1118]; Df(3R)BSC633/TM2
Df(3R)ED7665	3R	84B4;84E11	3R:2916249;3919805	8685	w[1118]; Df(3R)ED7665, P{w[+mW.Scer\FRT.hs3]=3'.RS5+3.3'}ED7665/TM6C, cu[1] Sb[1]
Df(3R)BSC466	3R	84E1;85A10	3R:3657392;4573406	24970	w[1118]; Df(3R)BSC466/TM6C, Sb[1] cu[1]
Df(3R)ED5330	3R	85A5;85D1	3R:4495308;5055517	9077	w[1118]; Df(3R)ED5330, P{w[+mW.Scer\FRT.hs3]=3'.RS5+3.3'}ED5330/TM6C, cu[1] Sb[1]
Df(3R)ED5339	3R	85D1;85D11	3R:5052798;5178097	9204	w[1118]; Df(3R)ED5339, P{w[+mW.Scer\FRT.hs3]=3'.RS5+3.3'}ED5339/TM6C, cu[1] Sb[1]
Df(3R)BSC476	3R	85D16;85D24	3R:5243395;5380704	24980	w[1118]; Df(3R)BSC476/TM6C, Sb[1] cu[1]
Df(3R)Exel6264	3R	85D24;85E5	3R:5376427;5530672	7731	w[1118]; Df(3R)Exel6264, P{w[+mC]=XP-U}Exel6264/TM6B, Tb[1]
Df(3R)BSC507	3R	85D6;85D15	3R:5084968;5220302	25011	w[1118]; Df(3R)BSC507/TM6C, Sb[1] cu[1]
Df(3R)ED5428	3R	85E1;85F8	3R:5456513;5874333	9227	w[1118]; Df(3R)ED5428, P{w[+mW.Scer\FRT.hs3]=3'.RS5+3.3'}ED5428/TM6C, cu[1] Sb[1]
Df(3R)Exel6154	3R	85E9;85F1	3R:5619087;5754513	7633	w[1118]; Df(3R)Exel6154, P{w[+mC]=XP-U}Exel6154/TM6B, Tb[1]
Df(3R)Exel6155	3R	85F1;85F10	3R:5754513;5915180	7634	w[1118]; Df(3R)Exel6155, P{w[+mC]=XP-U}Exel6155/TM6B, Tb[1]
Df(3R)ED5474	3R	85F11;86B1	3R:5935134;6176446	9082	w[1118]; Df(3R)ED5474, P{w[+mW.Scer\FRT.hs3]=3'.RS5+3.3'}ED5474/TM6C, cu[1] Sb[1]
Df(3R)ED5495	3R	85F16;86C7	3R:5996223;6712482	9215	w[1118]; Df(3R)ED5495, P{w[+mW.Scer\FRT.hs3]=3'.RS5+3.3'}ED5495/TM6C, cu[1] Sb[1]
Df(3R)BSC621	3R	85F5;85F14	3R:5826632--5826961;5970476	25696	w[1118]; Df(3R)BSC621/TM6C, cu[1] Sb[1]
Df(3R)BSC568	3R	86C7;86D7	3R:6688695;7026002	25126	w[1118]; Df(3R)BSC568/TM6C, Sb[1]
Df(3R)ED5514	3R	86C7;86E11	3R:6710720;7394975	8957	w[1118]; Df(3R)ED5514, P{w[+mW.Scer\FRT.hs3]=3'.RS5+3.3'}ED5514/TM6C, cu[1] Sb[1]
Df(3R)BSC469	3R	86D8;87A2	3R:7056417;7774771	24973	w[1118]; Df(3R)BSC469/TM6C, Sb[1] cu[1]
Df(3R)ED5577	3R	86F9;87B13	3R:7654463;8303300	8029	w[1118]; Df(3R)ED5577, P{w[+mW.Scer\FRT.hs3]=3'.RS5+3.3'}ED5577/TM6C, cu[1] Sb[1]
Df(3R)BSC486	3R	87B10;87E9	3R:8255846;9227596	24990	w[1118]; Df(3R)BSC486/TM6C, Sb[1] cu[1]
Df(3R)ED5623	3R	87E3;88A4	3R:9085471;9809634	8921	w[1118]; Df(3R)ED5623, P{w[+mW.Scer\FRT.hs3]=3'.RS5+3.3'}ED5623/TM2
Df(3R)ED5644	3R	88A4;88C9	3R:9843625;10451431	9090	w[1118]; Df(3R)ED5644, P{w[+mW.Scer\FRT.hs3]=3'.RS5+3.3'}ED5644/TM6C, cu[1] Sb[1]
Df(3R)ED10555	3R	88C9;88D8	3R:10451095;10812133	23714	w[*]; Df(3R)ED10555, P{w[+mW.Scer\FRT.hs3]=3'.RS5+3.3'}ED10555/P{ry[+t7.2]=neoFRT}82B P{w[+mC]=ovoD1-18}3R/TM3, Sb[1]
Df(3R)ED5664	3R	88D1;88E3	3R:10523031;11054571	24137	w[1118]; Df(3R)ED5664, P{w[+mW.Scer\FRT.hs3]=3'.RS5+3.3'}ED5664/TM6C, cu[1] Sb[1]
Df(3R)ED5705	3R	88E12;89A5	3R:11117380;11619518	9152	w[1118]; Df(3R)ED5705, P{w[+mW.Scer\FRT.hs3]=3'.RS5+3.3'}ED5705/TM2
Df(3R)BSC750	3R	88E2;88E5	3R:10960881;11075682	26848	w[1118]; Df(3R)BSC750/TM6C, Sb[1] cu[1]
Df(3R)BSC741	3R	88E8;88F1	3R:11090909--11090913;11166385	26839	w[1118]; Df(3R)BSC741/TM6C, Sb[1] cu[1]
Df(3R)BSC515	3R	88F6;89A8	3R:11302334;11789831	25019	w[1118]; Df(3R)BSC515/TM6C, Sb[1] cu[1]
Df(3R)Exel7328	3R	89A12;89B6	3R:11835140;11983178	7983	w[1118]; Df(3R)Exel7328/TM6B, Tb[1]
Df(3R)BSC728	3R	89A8;89B2	3R:11746607;11902483	26580	w[1118]; Df(3R)BSC728, P+PBac{w[+mC]=XP3.RB5}BSC728/TM6C, Sb[1] cu[1]
Df(3R)ED10642	3R	89B17;89D5	3R:12279479;12450993	9482	w[1118]; Df(3R)ED10642, P{w[+mW.Scer\FRT.hs3]=3'.RS5+3.3'}ED10642/TM6C
Df(3R)Exel6270	3R	89B18;89D8	3R:12328454;12528621	7737	w[1118]; Df(3R)Exel6270, P{w[+mC]=XP-U}Exel6270/TM6B, Tb[1]
Df(3R)ED10639	3R	89B7;89B18	3R:12038635;12306942	9481	w[1118]; Df(3R)ED10639, P{w[+mW.Scer\FRT.hs3]=3'.RS5+3.3'}ED10639/TM6C, cu[1] Sb[1]
Df(3R)P115	3R	89B7--8;89E7	Not molecularly characterized	1467	Dp(3;1)P115/+; Df(3R)P115, e[11]/TM1
Df(3R)Ubx109	3R	89D1--2;89E1--2	Not molecularly characterized	3486	Df(3R)Ubx109/Dp(3;3)P5
Df(3R)ED5780	3R	89E11;90C1	3R:12882199;13507523	8104	w[1118]; Df(3R)ED5780, P{w[+mW.Scer\FRT.hs3]=3'.RS5+3.3'}ED5780/TM2
Df(3R)BSC748	3R	89E5;89E11	3R:12803446;12890724	26846	w[1118]; Df(3R)BSC748, P+PBac{w[+mC]=XP3.WH3}BSC748/TM6C, Sb[1] cu[1]
Df(3R)BSC790	3R	90B6;90E2	3R:13432489;13875093--13875130	27362	w[1118]; Df(3R)BSC790, P+PBac{w[+mC]=XP3.WH3}BSC790/TM6C, Sb[1] cu[1]
Df(3R)BSC650	3R	90C6;91A2	3R:13632566;14124122	25740	w[1118]; Df(3R)BSC650/TM6C, Sb[1] cu[1]
Df(3R)ED5815	3R	90F4;91B8	3R:13993596;14484708	9208	w[1118]; Df(3R)ED5815, P{w[+mW.Scer\FRT.hs3]=3'.RS5+3.3'}ED5815/TM6C, cu[1] Sb[1]
Df(3R)ED2	3R	91A5;91F1	3R:14224953;14922493	6962	w[1118]; Df(3R)ED2, P{w[+mW.Scer\FRT.hs3]=3'.RS5+3.3'}koko[ED2]/TM6C, cu[1] Sb[1]
Df(3R)ED5938	3R	91D4;92A11	3R:14732356;15467758	24139	w[1118]; Df(3R)ED5938, P{w[+mW.Scer\FRT.hs3]=3'.RS5+3.3'}ED5938/TM6C, cu[1] Sb[1]
Df(3R)ED6025	3R	92A11;92E2	3R:15468450;16135241	8964	w[1118]; Df(3R)ED6025, P{w[+mW.Scer\FRT.hs3]=3'.RS5+3.3'}ED6025/TM6C, cu[1] Sb[1]
Df(3R)BSC517	3R	92C1;92F13	3R:15856989;16609520	25021	w[1118]; Df(3R)BSC517/TM2
Df(3R)BSC141	3R	92F2;93A1	3R:16420602;16632118	9501	w[1118]; Df(3R)BSC141/TM6B, Tb[+]
Df(3R)BSC43	3R	92F7--93A1;93B3--6	Not molecularly characterized	7413	Df(3R)BSC43, st[1] ca[1]/TM2, p[p]
Df(3R)BSC819	3R	93A2;93B8	3R:16677299;16886325	27580	w[1118]; Df(3R)BSC819, P+PBac{w[+mC]=XP3.RB5}BSC819/TM6C, Sb[1] cu[1]
Df(3R)Exel6272	3R	93A4;93B13	3R:16783425;16938056	7739	w[1118]; Df(3R)Exel6272, P{w[+mC]=XP-U}Exel6272/TM6B, Tb[1]
Df(3R)ED10845	3R	93B9;93D4	3R:16890893;17122221	9487	w[1118]; Df(3R)ED10845, P{w[+mW.Scer\FRT.hs3]=3'.RS5+3.3'}ED10845/TM6C, cu[1] Sb[1]
Df(3R)BSC677	3R	93D1;93F14	3R:17067939;17797873	26529	w[1118]; Df(3R)BSC677, P+PBac{w[+mC]=XP3.WH3}BSC677/TM6C, Sb[1] cu[1]
Df(3R)ED6085	3R	93F14;94B5	3R:17706717;18413461	8923	w[1118]; Df(3R)ED6085, P{w[+mW.Scer\FRT.hs3]=3'.RS5+3.3'}ED6085/TM2
Df(3R)ED6096	3R	94B5;94E7	3R:18413403;19047691	8684	w[1118]; Df(3R)ED6096, P{w[+mW.Scer\FRT.hs3]=3'.RS5+3.3'}ED6096/TM6C, cu[1] Sb[1]
Df(3R)BSC619	3R	94D10;94E13	3R:18887281;19172138	25694	w[1118]; Df(3R)BSC619/TM6C, cu[1] Sb[1]
Df(3R)slo3	3R	94D4--10;96A18	Not molecularly characterized	6367	Df(3R)slo3/MKRS; Dp(3;2)slo3/+
Df(3R)BSC137	3R	94F1;95A4	3R:19195438;19431394	9497	w[1118]; Df(3R)BSC137/TM6B, Tb[+]
Df(3R)BSC489	3R	94F3;95D1	3R:19273602;19768726	24993	w[1118]; Df(3R)BSC489/TM6C, Sb[1] cu[1]
Df(3R)Exel6196	3R	95C12;95D8	3R:19747854--19747855;19857149	7675	w[1118]; Df(3R)Exel6196, P{w[+mC]=XP-U}Exel6196/TM6B, Tb[1]
Df(3R)ED6187	3R	95D10;96A7	3R:19877370;20369665	9347	w[1118]; Df(3R)ED6187, P{w[+mW.Scer\FRT.hs3]=3'.RS5+3.3'}ED6187/TM2
Df(3R)Exel6197	3R	95D8;95E1	3R:19857149;19967091	7676	w[1118]; Df(3R)Exel6197, P{w[+mC]=XP-U}Exel6197/TM6B, Tb[1]
Df(3R)ED6220	3R	96A7;96C3	3R:20369520;21009495	9211	w[1118]; Df(3R)ED6220, P{w[+mW.Scer\FRT.hs3]=3'.RS5+3.3'}ED6220/TM6C, cu[1] Sb[1]
Df(3R)BSC461	3R	96B15;96D1	3R:20829131;21118634--21118719	24965	w[1118]; Df(3R)BSC461/TM6C, Sb[1] cu[1]
Df(3R)Exel6201	3R	96C2;96C4	3R:20963561;21022720	7680	w[1118]; Df(3R)Exel6201, P{w[+mC]=XP-U}Exel6201/TM6B, Tb[1]
Df(3R)FDD-0317950	3R	96C8;96D1	3R:21092436;21118719	27404	w[1118]; Df(3R)FDD-0317950/TM6C, Sb[1] cu[1]
Df(3R)Exel6202	3R	96D1;96D1	3R:21118719;21341395	7681	w[1118]; Df(3R)Exel6202, P{w[+mC]=XP-U}Exel6202/TM6B, Tb[1]
Df(3R)Exel6203	3R	96E2;96E6	3R:21341620;21463598	7682	w[1118]; Df(3R)Exel6203, P{w[+mC]=XP-U}Exel6203/TM6B, Tb[1]
Df(3R)BSC321	3R	96E6;96E9	3R:21463549;21506241	24909	w[1118]; Df(3R)BSC321/TM6C, Sb[1] cu[1]
Df(3R)BSC140	3R	96F1;96F10	3R:21561372;21881594--21881606	9500	w[1118]; Df(3R)BSC140/TM6B, Tb[+]
Df(3R)ED6232	3R	96F10;97D2	3R:21862598;22624704	8105	w[1118]; Df(3R)ED6232, P{w[+mW.Scer\FRT.hs3]=3'.RS5+3.3'}ED6232/TM6C, cu[1] Sb[1]
Df(3R)ED6255	3R	97D2;97F1	3R:22624758;23107623	9210	w[1118]; Df(3R)ED6255, P{w[+mW.Scer\FRT.hs3]=3'.RS5+3.3'}ED6255/TM6C, cu[1] Sb[1]
Df(3R)BSC497	3R	97E6;98B5	3R:22991339;23731307	25001	w[1118]; Df(3R)BSC497/TM6C, Sb[1] cu[1]
Df(3R)ED6280	3R	98B6;98B6	3R:23750857;23774482	29667	w[1118]; Df(3R)ED6280, P{w[+mW.Scer\FRT.hs3]=3'.RS5+3.3'}ED6280/TM6C, cu[1] Sb[1]
Df(3R)BSC567	3R	98B6;98E5	3R:23763552;24627253	25390	w[1118]; Df(3R)BSC567/TM6C, Sb[1]
Df(3R)BSC874	3R	98E1;99A1	3R:24500751;25017393	29997	w[1118]; Df(3R)BSC874, P+PBac{w[+mC]=XP3.WH3}BSC874/TM6C, Sb[1] cu[1]
Df(3R)BSC501	3R	98F10;99B9	3R:24938249;25550407	25005	w[1118]; Df(3R)BSC501/TM6C, Sb[1] cu[1]
Df(3R)BSC547	3R	99B5;99C2	3R:25447025;25647121	25075	w[1118]; Df(3R)BSC547/TM6C, Sb[1]
Df(3R)L127	3R	99B5--6;99F1	Not molecularly characterized	3547	Df(3R)L127/TM6; Dp(3;1)B152
Df(3R)BSC620	3R	99C5;99D3	3R:25702740;25860612	25695	w[1118]; Df(3R)BSC620/TM6C, cu[1] Sb[1]
Df(3R)X3F	3R	99D1--2;99E1	Not molecularly characterized	2352	Df(3R)X3F, P{ry[+t7.2]=RP49}mtg[P2] e[1]/TM3, Sb[1]
Df(3R)BSC502	3R	99D3;99D8	3R:25886597;25960481	25006	w[1118]; Df(3R)BSC502/TM6C, Sb[1] cu[1]
Df(3R)Exel6214	3R	99D5;99E2	3R:25925104;26028690	7692	w[1118]; Df(3R)Exel6214, P{w[+mC]=XP-U}Exel6214/TM6B, Tb[1]
Df(3R)R133	3R	99E1--5;3Rt	Not molecularly characterized	2234	Df(3R)R133, B[S]/TM3, Sb[1]; Dp(3;1)124P
Df(3R)BSC503	3R	99E3;99F6	3R:26076673;26318532--26318548	25007	w[1118]; Df(3R)BSC503/TM6C, Sb[1] cu[1]
Df(3R)BSC504	3R	99F4;100A2	3R:26253789;26512985	25008	w[1118]; Df(3R)BSC504/TM6C, Sb[1] cu[1]
Df(3R)Exel7378	3R	99F8;100A5	3R:26388946;26620677	7997	w[1118]; Df(3R)Exel7378/TM6B, Tb[1]
Df(3R)A113	3R	100A;3Rt	Not molecularly characterized	2155	Df(3R)A113/In(3R)C, Sb[1] sprd[1] cd[1] Tb[1] ca[1]; Dp(3;1)34
Df(3R)ED6346	3R	100A5;100B1	3R:26609284;26874606	24142	w[1118]; Df(3R)ED6346, P{w[+mW.Scer\FRT.hs3]=3'.RS5+3.3'}ED6346/TM6C, cu[1] Sb[1]
Df(3R)BSC749	3R	100B1;100C1	3R:26837657;27136770	26847	w[1118]; Df(3R)BSC749, P+PBac{w[+mC]=XP3.WH3}BSC749/TM6C, Sb[1] cu[1]
Df(3R)BSC793	3R	100B5;100C4	3R:27025841;27283862	27365	w[1118]; Df(3R)BSC793/TM6C, Sb[1] cu[1]
Df(3R)ED6361	3R	100C7;100E3	3R:27434853;27904166	24143	w[1118]; Df(3R)ED6361, P{w[+mW.Scer\FRT.hs3]=3'.RS5+3.3'}ED6361/TM6C, cu[1] Sb[1]
Df(3R)ED50003	3R	100E1;100F5	3R:27811479;27907053	24516	w[1118]; Df(3R)ED50003, P{w[+mW.Scer\FRT.hs3]=3'.RS5+3.3'}ED50003/TM6C, cu[1] Sb[1]
Df(4)M101-62f	4	101E;102B	Not molecularly characterized	9433	w[*]; Df(4)M101-62f/Dp(2;4)ey[D], Alp[eyD]: ey[D]
Df(4)ED6364	4	101F1;102A6	4:79870;214111	9421	w[1118]; Df(4)ED6364, P{w[+mW.Scer\FRT.hs3]=3'.RS5+3.3'}CG2316[ED6364]/l(4)102EFf[1]
Df(4)ED6369	4	102A1;102C1	4:90336;474767	9422	w[1118]; Df(4)ED6369, P{w[+mW.Scer\FRT.hs3]=3'.RS5+3.3'}ED6369/l(4)102EFf[1]
Df(4)ED6380	4	102B7;102D5	4:431776;735029	9579	w[1118]; Df(4)ED6380, P{w[+mW.Scer\FRT.hs3]=3'.RS5+3.3'}ED6380/l(4)102EFf[1]
Df(4)O2	4	102D4--5;102F4--5	4:718315;1026929	7084	y[1] w[*]; Df(4)O2/In(4)ci[D], ci[D] pan[ciD] sv[spa-pol]
T(1;4)sc[H]	4	102D6;4Rt	Not molecularly characterized	4055	C(1)DX, y[1] f[1]; T(1;4)sc[H], sc[H]
Df(4)G	4	102E2--7;102E--F2	Not molecularly characterized	759	Df(4)G/In(4)ci[D], ci[D] pan[ciD] sv[spa-pol]
